# Supplementary material for: The pet café is a neglected site for transmission of antimicrobial-resistant Escherichia coli in urban life
Source: Microb Genom. 2025 May 23;11(5):001412. doi: 10.1099/mgen.0.001412 (PMC12102497; doi:10.1099/mgen.0.001412)
Supplement: Uncited Supplementary Material 2. [file mgen-11-01412-s002.xlsx]

## Sheet: Table S1
Strain name	Pet café	District	Host	Sample Type	Collection Date	Sample Name	Species	ST	Phlyogroup	Long read sequencing	Assembly	BioSample
PS1C_animalfeces_1	Pet café 1	Tianhe	Alpaca	Feces	Jan 3 2022	QC-Y1	-
PS1C_animalfeces_2	Pet café 1	Tianhe	Hedgehog	Feces	Jan 3 2022	C-CW	ecloacae				GCA_048277235.1	SAMN46432885
PS1C_animalfeces_3	Pet café 1	Tianhe	Dog	Feces	Jan 3 2022	C-G	ecoli_achtman_4	648	F		GCA_040280045.1	SAMN41809007
PS1C_animalfeces_4	Pet café 1	Tianhe	Deer	Feces	Jan 3 2022	C-L	ecoli_achtman_4	328	B1		GCA_040280025.1	SAMN41809008
PS1C_animalfeces_5	Pet café 1	Tianhe	Deer	Feces	Jan 3 2022	QC-L	ecloacae				GCA_048277215.1	SAMN46432886
PS1C_animalfeces_6	Pet café 1	Tianhe	Cat	Feces	Jan 3 2022	C-M	ecoli_achtman_4	648	F		GCA_040279905.1	SAMN41809009
PS1C_animalfeces_7	Pet café 1	Tianhe	Hamster	Feces	Jan 3 2022	C-Hamster1	bsubtilis				GCA_047528675.1	SAMN46432887
PS1C_animalfeces_8	Pet café 1	Tianhe	Hamster	Feces	Jan 3 2022	Hamster2-1	ecloacae				GCA_048277135.1	SAMN46432888
PS1C_animalfeces_9	Pet café 1	Tianhe	Rabbit	Feces	Jan 3 2022	C-T1	ecoli_achtman_4	328	B1		GCA_040279965.1	SAMN41809010
PS1C_animalfeces_10	Pet café 1	Tianhe	Rabbit	Feces	Jan 3 2022	C-T1	ecoli_achtman_4	648	F		GCA_040279845.1	SAMN41809011
PS1C_animalfeces_11	Pet café 1	Tianhe	Rabbit	Feces	Jan 3 2022	C-T2	ecoli_achtman_4	2155	D		GCA_040279785.1	SAMN41809012
PS1C_animalfeces_12	Pet café 1	Tianhe	Rabbit	Feces	Jan 3 2022	C-T3	ecoli_achtman_4	328	B1		GCA_040279715.1	SAMN41809013
PS1C_animalfeces_13	Pet café 1	Tianhe	Rabbit	Feces	Jan 3 2022	C-T3	ecoli_achtman_4	328	B1		GCA_040279825.1	SAMN41809014
PS1C_animalfeces_14	Pet café 1	Tianhe	Rabbit	Feces	Jan 3 2022	C-T4	ecoli_achtman_4	328	B1		GCA_048083355.1	SAMN41809015
PS1C_animalfeces_15	Pet café 1	Tianhe	Rabbit	Feces	Jan 3 2022	C-T4	ecoli_achtman_4	328	B1		GCA_040279705.1	SAMN41809016
PS1C_animalfeces_16	Pet café 1	Tianhe	Rabbit	Feces	Jan 3 2022	C-T5-2	ecoli_achtman_4	328	B1		GCA_040280085.1	SAMN41809017
PS1C_animalfeces_17	Pet café 1	Tianhe	Rabbit	Feces	Jan 3 2022	C-T5-2	ecoli_achtman_4	328	B1		GCA_040279645.1	SAMN41809018
PS1C_animalfeces_18	Pet café 1	Tianhe	Rabbit	Feces	Jan 3 2022	C-T6	ecloacae				GCA_048277195.1	SAMN46432889
PS1C_humofeces_1	Pet café 1	Tianhe	Human (worker)	Feces	Jan 3 2022	C-Wfeces2	ecoli_achtman_4	-	D		GCA_040279625.1	SAMN41809019
PS1C_humoskin_1	Pet café 1	Tianhe	Human (worker)	Skin (Head)	Jan 3 2022	C-Head2	ecloacae				GCA_048277175.1	SAMN46432890
PS1C_humoskin_2	Pet café 1	Tianhe	Human (worker)	Skin (Hand)	Jan 3 2022	C-Hand2-1	ecoli_achtman_4	648	F		GCA_040279605.1	SAMN41809020
PS1C_humoskin_3	Pet café 1	Tianhe	Human (worker)	Skin (Hand)	Jan 3 2022	C-Handb2	saureus				GCA_047528655.1	SAMN46432891
PS1C_humoskin_4	Pet café 1	Tianhe	Human (worker)	Skin (Head)	Jan 3 2022	C-Head2	sepidermidis				GCA_047528615.1	SAMN46432892
PS1C_humoskin_5	Pet café 1	Tianhe	Human (worker)	Skin (Head)	Jan 3 2022	C-Head2	sepidermidis				GCA_047528575.1	SAMN46432893
PS1C_humoskin_6	Pet café 1	Tianhe	Human (worker)	Skin (Hand)	Jan 3 2022	C-Handb1	ecloacae				GCA_048277155.1	SAMN46432894
PS1C_humoskin_7	Pet café 1	Tianhe	Human (worker)	Skin (Hand)	Jan 3 2022	C-Handb1	ecloacae				GCA_048277095.1	SAMN46432895
PS1C_humoskin_8	Pet café 1	Tianhe	Human (worker)	Skin (Hand)	Jan 3 2022	C-Hand1	ecloacae				GCA_048277115.1	SAMN46432896
PS1C_humoskin_9	Pet café 1	Tianhe	Human (worker)	Skin (Hand)	Jan 3 2022	C-Hand1-1	shaemolyticus				GCA_047528385.1	SAMN46432897
PS1C_humoskin_10	Pet café 1	Tianhe	Human (worker)	Skin (Hand)	Jan 3 2022	QC-Hand1	-
PS1C_humoskin_11	Pet café 1	Tianhe	Human (customer)	Skin (Hand)	Jan 3 2022	C-Hand3-2	-
PS1C_humoskin_12	Pet café 1	Tianhe	Human (customer)	Skin (Hand)	Jan 3 2022	QC-Hand3	-
PS1C_humoskin_13	Pet café 1	Tianhe	Human (customer)	Skin (Head)	Jan 3 2022	C-Head3	ecloacae				GCA_048277035.1	SAMN46432898
PS1C_humoskin_14	Pet café 1	Tianhe	Human (customer)	Skin (Head)	Jan 3 2022	C-Head3-1	ecloacae				GCA_048277075.1	SAMN46432899
PS1C_humoskin_15	Pet café 1	Tianhe	Human (customer)	Skin (Hand)	Jan 3 2022	C-Handb3	ecloacae				GCA_048571735.1	SAMN46432900
PS1C_humoskin_16	Pet café 1	Tianhe	Human (customer)	Skin (Head)	Jan 3 2022	C-Head3	-
PS1M_humofeces_1	Pet café 1	Tianhe	Human (worker)	Feces	Jan 3 2022	M-Wfeces2	ecoli_achtman_4	328	B1		GCA_040271785.1	SAMN41809021
PS1M_animalfeces_1	Pet café 1	Tianhe	Hedgehog	Feces	Jan 3 2022	QM-CW-1	ecoli_achtman_4	328	B1		GCA_040272545.1	SAMN41809022
PS1M_animalfeces_2	Pet café 1	Tianhe	Alpaca	Feces	Jan 3 2022	QM-Y	ecoli_achtman_4	328	B1		GCA_040279545.1	SAMN41809023
PS1P_humofeces_1	Pet café 1	Tianhe	Human (worker)	Feces	Jan 3 2022	P-Wfeces2	ecoli_achtman_4	69	D	Yes	GCA_040272325.2	SAMN41809024
PS1P_humoskin_1	Pet café 1	Tianhe	Human (worker)	Skin (Hand)	Jan 3 2022	P-Handb1	ecoli_achtman_4	69	D		GCA_040272515.1	SAMN41809025
PS1P_humoskin_2	Pet café 1	Tianhe	Human (worker)	Skin (Hand)	Jan 3 2022	P-Hand2	ecoli_achtman_4	69	D		GCA_040272535.1	SAMN41809026
PS1T_animalfeces_1	Pet café 1	Tianhe	Hedgehog	Feces	Jan 3 2022	T-CW1	klebsiella				GCA_047528595.1	SAMN46432901
PS1T_animalfeces_2	Pet café 1	Tianhe	Dog	Feces	Jan 3 2022	QT-G	ecoli_achtman_4	-	B1		GCA_040272415.1	SAMN41809027
PS1T_animalfeces_3	Pet café 1	Tianhe	Cat	Feces	Jan 3 2022	QT-M1	ecloacae				GCA_048277055.1	SAMN46432902
PS1T_animalfeces_4	Pet café 1	Tianhe	Cat	Feces	Jan 3 2022	QT-M2	ecoli_achtman_4	648	F		GCA_040272175.1	SAMN41809028
PS1T_animalfeces_5	Pet café 1	Tianhe	Rabbit	Feces	Jan 3 2022	T-T2	ecoli_achtman_4	328	B1		GCA_048571975.1	SAMN41809029
PS1T_animalfeces_6	Pet café 1	Tianhe	Rabbit	Feces	Jan 3 2022	QT-T3	ecoli_achtman_4	328	B1		GCA_040272365.1	SAMN41809030
PS1T_animalfeces_7	Pet café 1	Tianhe	Rabbit	Feces	Jan 3 2022	QT-T4	ecoli_achtman_4	328	B1		GCA_040272195.1	SAMN41809031
PS1T_animalfeces_8	Pet café 1	Tianhe	Rabbit	Feces	Jan 3 2022	QT-T5-1	ecoli_achtman_4	328	B1		GCA_040272185.1	SAMN41809032
PS1T_animalfeces_9	Pet café 1	Tianhe	Rabbit	Feces	Jan 3 2022	QT-T5-2	ecoli_achtman_4	328	B1		GCA_040272035.1	SAMN41809033
PS1T_animalfeces_10	Pet café 1	Tianhe	Alpaca	Feces	Jan 3 2022	QT-Y	ecoli_achtman_4	328	B1		GCA_040272775.1	SAMN41809034
PS1T_humofeces_1	Pet café 1	Tianhe	Human (worker)	Feces	Jan 3 2022	T-Wfeces2	ecoli_achtman_4	648	F		GCA_040271695.1	SAMN41809035
PS1T_humoskin_1	Pet café 1	Tianhe	Human (worker)	Skin (Hand)	Jan 3 2022	T-Handb1	ecoli_achtman_4	328	B1		GCA_040272115.1	SAMN41809036
PS1T_humoskin_2	Pet café 1	Tianhe	Human (worker)	Skin (Hand)	Jan 3 2022	QT-Handb1	ecloacae				GCA_048277015.1	SAMN46432903
PS1T_humoskin_3	Pet café 1	Tianhe	Human (worker)	Skin (Head)	Jan 3 2022	QT-Head1	ecloacae				GCA_048276995.1	SAMN46432904
PS1T_humoskin_4	Pet café 1	Tianhe	Human (worker)	Skin (Hand)	Jan 3 2022	QT-Hand1-1	-
PS1T_humoskin_5	Pet café 1	Tianhe	Human (worker)	Skin (Head)	Jan 3 2022	QT-Head2	ecoli_achtman_4	5222	A		GCA_040271765.1	SAMN41809037
PS1T_humoskin_6	Pet café 1	Tianhe	Human (worker)	Skin (Head)	Jan 3 2022	QT-Head2	ecloacae				GCA_048276915.1	SAMN46432905
PS1T_humoskin_7	Pet café 1	Tianhe	Human (worker)	Skin (Hand)	Jan 3 2022	QT-Hand2	ecloacae				GCA_048276975.1	SAMN46432906
PS1T_humoskin_8	Pet café 1	Tianhe	Human (worker)	Skin (Hand)	Jan 3 2022	T-Handb2	ecloacae				GCA_048276925.1	SAMN46432907
PS1T_humoskin_9	Pet café 1	Tianhe	Human (worker)	Skin (Hand)	Jan 3 2022	T-Hand1-1	ecoli_achtman_4	328	B1	Yes	GCA_040271735.2	SAMN41809038
PS1T_humoskin_10	Pet café 1	Tianhe	Human (customer)	Skin (Hand)	Jan 3 2022	T-Hand3-1	-
PS1T_humoskin_11	Pet café 1	Tianhe	Human (customer)	Skin (Hand)	Jan 3 2022	T-Hand3-2	-
PS1T_humoskin_12	Pet café 1	Tianhe	Human (customer)	Skin (Hand)	Jan 3 2022	QT-Hand3	ecloacae				GCA_048276955.1	SAMN46432908
PS2C_humoskin_1	Pet café 2	Tianhe	Human (worker)	Skin (Hand)	Mar 12 2022	C-Wskin2-1	klebsiella				GCA_048276895.1	SAMN46432909
PS2C_animalfood_1	Pet café 2	Tianhe	Dog	Animal food	Mar 12 2022	C-DOGfood-1	ecloacae				GCA_048276875.1	SAMN46432910
PS2C_animalfood_2	Pet café 2	Tianhe	Dog	Animal food	Mar 12 2022	C-DOGfood-2	klebsiella				GCA_047528455.1	SAMN46432911
PS2C_animalfood_3	Pet café 2	Tianhe	Rabbit	Animal food	Mar 12 2022	C-Tfood1-1	bsubtilis				GCA_048276855.1	SAMN46432912
PS2C_animalfood_4	Pet café 2	Tianhe	Rabbit	Animal food	Mar 12 2022	C-Tfood2-3	-
PS2C_animalfood_5	Pet café 2	Tianhe	Alpaca	Drinking water	Mar 12 2022	C-Ywater-1	ecloacae				GCA_048276775.1	SAMN46432913
PS2C_animalfood_6	Pet café 2	Tianhe	Alpaca	Drinking water	Mar 12 2022	C-Ywater-2	aeromonas				GCA_048276795.1	SAMN46432914
PS2C_animalfood_7	Pet café 2	Tianhe	Alpaca	Drinking water	Mar 12 2022	C-Ywater-3	-
PS2C_animalfood_8	Pet café 2	Tianhe	Cat	Drinking water	Mar 12 2022	C-CATwater2-2	klebsiella				GCA_048276825.1	SAMN46432915
PS2C_environment_1	Pet café 2	Tianhe	Environment	Chair	Mar 12 2022	C-Chair-2	ecoli_achtman_4	301	A		GCA_040271815.1	SAMN41809039
PS2C_environment_2	Pet café 2	Tianhe	Environment	Garbage can	Mar 12 2022	C-GC-1	msciuri				GCA_047528515.1	SAMN46432916
PS2C_environment_3	Pet café 2	Tianhe	Environment	Washing basin	Mar 12 2022	C-WB-2	-
PS2C_environment_4	Pet café 2	Tianhe	Environment	Washing basin	Mar 12 2022	C-WB-3	ecoli_achtman_4	206	A		GCA_040271655.1	SAMN41809040
PS2C_animalfeces_1	Pet café 2	Tianhe	Cat	Feces	Mar 12 2022	C-CAT1-1	ecoli_achtman_4	46	A		GCA_040271705.1	SAMN41809041
PS2C_animalfeces_2	Pet café 2	Tianhe	Cat	Feces	Mar 12 2022	C-CAT1-2	ecoli_achtman_4	46	A		GCA_040271895.1	SAMN41809042
PS2C_animalfeces_3	Pet café 2	Tianhe	Cat	Feces	Mar 12 2022	C-CAT1-3	ecoli_achtman_4	58	Unknown	Yes	GCA_040271875.2	SAMN41809043
PS2C_animalfeces_4	Pet café 2	Tianhe	Cat	Feces	Mar 12 2022	C-CAT2-1	ecoli_achtman_4	4434	B1		GCA_040271835.1	SAMN41809044
PS2C_animalfeces_5	Pet café 2	Tianhe	Cat	Feces	Mar 12 2022	C-CAT2-3	ecoli_achtman_4	58	B1		GCA_040271665.1	SAMN41809045
PS2C_animalfeces_6	Pet café 2	Tianhe	Cat	Feces	Mar 12 2022	C-CAT4-1	ecoli_achtman_4	46	A		GCA_040271905.1	SAMN41809046
PS2C_animalfeces_7	Pet café 2	Tianhe	Cat	Feces	Mar 12 2022	C-CAT4-2	ecoli_achtman_4	46	A		GCA_040271845.1	SAMN41809047
PS2C_animalfeces_8	Pet café 2	Tianhe	Rabbit	Feces	Mar 12 2022	C-T3-1	ecoli_achtman_4	301	A		GCA_040271945.1	SAMN41809048
PS2C_animalfeces_9	Pet café 2	Tianhe	Duck	Feces	Mar 12 2022	C-Duck-1	ecoli_achtman_4	206	A		GCA_040271975.1	SAMN41809049
PS2C_animalfeces_10	Pet café 2	Tianhe	Duck	Feces	Mar 12 2022	C-Duck-2	ecoli_achtman_4	4434	B1		GCA_040272015.1	SAMN41809050
PS2C_animalfeces_11	Pet café 2	Tianhe	Pig	Feces	Mar 12 2022	C-Pig1-1	blicheniformis_14				GCA_047528555.1	SAMN46432917
PS2C_animalfeces_12	Pet café 2	Tianhe	Pig	Feces	Mar 12 2022	C-Pig1-2	ecoli_achtman_4	5871	Unknown	Yes	GCA_040279995.2	SAMN41809051
PS2C_animalfeces_13	Pet café 2	Tianhe	Pig	Feces	Mar 12 2022	C-Pig1-3	ecoli_achtman_4	5871	A		GCA_040272625.1	SAMN41809052
PS2C_animalfeces_14	Pet café 2	Tianhe	Pig	Feces	Mar 12 2022	C-Pig2-2	ecoli_achtman_4	58	Unknown		GCA_040272665.1	SAMN41809053
PS2C_animalfeces_15	Pet café 2	Tianhe	Pig	Feces	Mar 12 2022	C-Pig3-1	ecoli_achtman_4	206	A		GCA_040272025.1	SAMN41809054
PS2C_animalfeces_16	Pet café 2	Tianhe	Pig	Feces	Mar 12 2022	C-Pig3-1	ecoli_achtman_4	206	A		GCA_040272315.1	SAMN41809055
PS2C_animalfeces_17	Pet café 2	Tianhe	Pig	Feces	Mar 12 2022	C-Pig3-2	ecoli_achtman_4	206	A		GCA_040272595.1	SAMN41809056
PS2M_humoskin_1	Pet café 2	Tianhe	Human (customer)	Skin (Hand)	Mar 12 2022	M-Hand	sepidermidis				GCA_047528375.1	SAMN46432918
PS2M_environment_1	Pet café 2	Tianhe	Environment	Floor	Mar 12 2022	M-Floor2-1	msciuri				GCA_048571695.1	SAMN46432919
PS2M_animalfeces_1	Pet café 2	Tianhe	Duck	Feces	Mar 12 2022	M-Duck-1	efaecium				GCA_048571705.1	SAMN46432920
PS2M_animalfeces_2	Pet café 2	Tianhe	Pig	Feces	Mar 12 2022	M-Pig2-2	efaecium				GCA_047528415.1	SAMN46432921
PS2P_humoskin_1	Pet café 2	Tianhe	Human (worker)	Skin (Hand)	Mar 12 2022	P-skin2-1	schromogenes				GCA_047528435.1	SAMN46432922
PS2P_humoskin_2	Pet café 2	Tianhe	Human (worker)	Skin (Hand)	Mar 12 2022	P-skin2-2	-
PS2P_animalskin_1	Pet café 2	Tianhe	Pig	Skin	Mar 12 2022	P-Pigskin-2	-
PS2P_animalfood_1	Pet café 2	Tianhe	Rabbit	Animal food	Mar 12 2022	P-Tfood1-2	cfreundii				GCA_047528715.1	SAMN46432923
PS2P_animalfeces_1	Pet café 2	Tianhe	Rabbit	Feces	Mar 12 2022	P-T3-2	ecoli_achtman_4	301	A		GCA_040271995.1	SAMN41809057
PS2P_animalfeces_2	Pet café 2	Tianhe	Pig	Feces	Mar 12 2022	P-Pig3-1	-
PS2P_environment_1	Pet café 2	Tianhe	Environment	Sewage	Mar 12 2022	P-Sewage-1	bcereus				GCA_047528815.1	SAMN46432924
PS2T_humofeces_1	Pet café 2	Tianhe	Human (worker)	Feces	Mar 12 2022	T-Wfeces-2	klebsiella				GCA_047528775.1	SAMN46432925
PS3C_humoskin_1	Pet café 3	Yuexiu	Human (customer)	Skin (Hand)	Jun 1 2022	C-lskin-1	abaumannii_2				GCA_048276815.1	SAMN46432926
PS3C_humoskin_2	Pet café 3	Yuexiu	Human (customer)	Skin (Hand)	Jun 1 2022	C-lskin-2	abaumannii_2				GCA_048276755.1	SAMN46432927
PS3C_animalfeces_1	Pet café 3	Yuexiu	Hamster	Feces	Jun 1 2022	C-Hamster-2	klebsiella				GCA_048571725.1	SAMN46432928
PS3C_animalfeces_2	Pet café 3	Yuexiu	Hedgehog	Feces	Jun 1 2022	C-CW-1	ecoli_achtman_4	3640	B1		GCA_040271915.1	SAMN41809058
PS3C_animalfeces_3	Pet café 3	Yuexiu	Cat	Feces	Jun 1 2022	C-CAT2-1	ecoli_achtman_4	48	A		GCA_048571915.1	SAMN41809059
PS3C_animalfeces_4	Pet café 3	Yuexiu	Rabbit	Feces	Jun 1 2022	C-T1-2	-
PS3C_animalfeces_5	Pet café 3	Yuexiu	Rabbit	Feces	Jun 1 2022	C-T2-1	ecloacae				GCA_048276735.1	SAMN46432929
PS3C_animalfeces_6	Pet café 3	Yuexiu	Rabbit	Feces	Jun 1 2022	C-T3-1	ecloacae				GCA_048276695.1	SAMN46432930
PS3C_animalfeces_7	Pet café 3	Yuexiu	Rabbit	Feces	Jun 1 2022	C-T3-2	abaumannii_2				GCA_048276715.1	SAMN46432931
PS3C_animalfeces_8	Pet café 3	Yuexiu	Alpaca	Feces	Jun 1 2022	C-Y-1	ecoli_achtman_4	101	B1		GCA_040271755.1	SAMN41809060
PS3C_animalfeces_9	Pet café 3	Yuexiu	Pig	Feces	Jun 1 2022	C-Pig-1	smaltophilia				GCA_048276665.1	SAMN46432932
PS3C_animalfeces_10	Pet café 3	Yuexiu	Guinea Pig	Feces	Jun 1 2022	C-GP-1	abaumannii_2				GCA_048276655.1	SAMN46432933
PS3C_animalfeces_11	Pet café 3	Yuexiu	Guinea Pig	Feces	Jun 1 2022	C-GP-2	ecoli_achtman_4	1491	A		GCA_048571925.1	SAMN41809061
PS3C_animalfeces_12	Pet café 3	Yuexiu	Pig	Feces	Jun 1 2022	C-Pig-1	ecoli_achtman_4	101	B1		GCA_040272295.1	SAMN41809062
PS3C_environment_1	Pet café 3	Yuexiu	Environment	Stool	Jun 2 2022	C-Stool-1	klebsiella				GCA_047528635.1	SAMN46432934
PS3C_environment_2	Pet café 3	Yuexiu	Environment	Stool	Jun 2 2022	C-Stool-2	ecoli_achtman_4	1491	A		GCA_049202575.1	SAMN41809063
PS3C_environment_3	Pet café 3	Yuexiu	Environment	Cage	Jun 2 2022	C-Cage-1	ecoli_achtman_4	2089	A		GCA_049202555.1	SAMN41809064
PS3C_environment_4	Pet café 3	Yuexiu	Environment	Cage	Jun 2 2022	C-Cage-3	-
PS3C_environment_5	Pet café 3	Yuexiu	Environment	Toilet	Jun 2 2022	C-Toilet-1	abaumannii_2				GCA_048276635.1	SAMN46432935
PS3C_environment_6	Pet café 3	Yuexiu	Environment	Toilet	Jun 2 2022	C-Toilet-3	abaumannii_2				GCA_048276575.1	SAMN46432936
PS3C_environment_7	Pet café 3	Yuexiu	Environment	Washing basin	Jun 2 2022	C-WB-1	-
PS3C_environment_8	Pet café 3	Yuexiu	Environment	Sewage	Jun 2 2022	C-Sewage-1	paeruginosa				GCA_047528795.1	SAMN46432937
PS3C_environment_9	Pet café 3	Yuexiu	Environment	Floor	Jun 2 2022	C-Floor-1	-
PS3C_animalfood_1	Pet café 3	Yuexiu	Cat	Drinking water	Jun 2 2022	C-CATwater-1	ecoli_achtman_4	101	B1		GCA_048571955.1	SAMN41809065
PS3C_animalfood_2	Pet café 3	Yuexiu	Cat	Drinking water	Jun 2 2022	C-CATwater-2	abaumannii_2				GCA_048276555.1	SAMN46432938
PS3C_animalfood_3	Pet café 3	Yuexiu	Bird	Drinking water	Jun 2 2022	C-Bwater-1	abaumannii_2				GCA_048276615.1	SAMN46432939
PS3C_animalfood_4	Pet café 3	Yuexiu	Environment	Animal food	Jun 2 2022	C-Food-1	koxytoca				GCA_048276585.1	SAMN46432940
PS3C_animalfood_5	Pet café 3	Yuexiu	Environment	Animal food	Jun 2 2022	C-Food-2	-
PS3M_humoskin_1	Pet café 3	Yuexiu	Human (customer)	Skin (Hand)	Jun 2 2022	M-sskin-1	-
PS3M_animalskin_1	Pet café 3	Yuexiu	Pig	Skin	Jun 2 2022	M-Pigskin-1	-
PS3M_environment_1	Pet café 3	Yuexiu	Environment	Bench	Jun 2 2022	M-Bench-1	abaumannii_2				GCA_048276535.1	SAMN46432942
PS3M_environment_2	Pet café 3	Yuexiu	Environment	Washing basin	Jun 2 2022	M-WB-1	klebsiella				GCA_047528485.1	SAMN46432943
PS3M_environment_3	Pet café 3	Yuexiu	Environment	Washing basin	Jun 2 2022	M-WB-1	klebsiella				GCA_047528835.1	SAMN46432944
PS3M_environment_4	Pet café 3	Yuexiu	Environment	Floor	Jun 2 2022	M-Floor-2	pputida				GCA_048276495.1	SAMN46432945
PS3M_animalfood_1	Pet café 3	Yuexiu	Environment	Drinking water	Jun 2 2022	M-DW-1	Acinetobacter soli				GCA_048282975.1	SAMN46432946
PS3M_animalfood_2	Pet café 3	Yuexiu	Environment	Animal food	Jun 2 2022	M-Food-1	pputida				GCA_047528535.1	SAMN46432947
PS3M_animalfeces_1	Pet café 3	Yuexiu	Cat	Feces	Jun 2 2022	M-CAT2-1	-
PS3M_animalfeces_2	Pet café 3	Yuexiu	Bird	Feces	Jun 1 2022	M-B-1	smaltophilia				GCA_048276455.1	SAMN46432948
PS3M_animalfeces_3	Pet café 3	Yuexiu	Rabbit	Feces	Jun 1 2022	M-T1-1	smaltophilia				GCA_047528755.1	SAMN46432949
PS3M_animalfeces_4	Pet café 3	Yuexiu	Rabbit	Feces	Jun 1 2022	M-T1-1	smaltophilia				GCA_047528475.1	SAMN46432950
PS3M_animalfeces_5	Pet café 3	Yuexiu	Pig	Feces	Jun 1 2022	M-Pig-1	pputida				GCA_048276435.1	SAMN46432951
PS3P_environment_1	Pet café 3	Yuexiu	Environment	Stool	Jun 2 2022	P-Stool-2	-
PS3P_environment_2	Pet café 3	Yuexiu	Environment	Stool	Jun 2 2022	P-Stool-3	-
PS3P_environment_3	Pet café 3	Yuexiu	Environment	Toilet	Jun 2 2022	P-Toilet-1	-
PS3P_animalfood_1	Pet café 3	Yuexiu	Bird	Food	Jun 2 2022	P-Bwater-1	ecloacae				GCA_048276515.1	SAMN46432952
PS3P_animalfood_2	Pet café 3	Yuexiu	Environment	Animal food	Jun 2 2022	P-Food-2	ecloacae				GCA_048276475.1	SAMN46432953
PS3P_animalfood_3	Pet café 3	Yuexiu	Environment	Animal food	Jun 2 2022	P-Food-3	-
PS3P_animalfeces_1	Pet café 3	Yuexiu	Rabbit	Feces	Jun 2 2022	P-T3-1	-
PS3T_humoskin_1	Pet café 3	Yuexiu	Human (customer)	Skin (Hand)	Jun 1 2022	T-wskin-1	smaltophilia				GCA_048276415.1	SAMN46432954
PS3T_animalfeces_1	Pet café 3	Yuexiu	Cat	Feces	Jun 1 2022	T-CAT1-1	pputida				GCA_047528695.1	SAMN46432955
PS3T_animalfeces_2	Pet café 3	Yuexiu	Cat	Feces	Jun 1 2022	T-CAT2-1	ecoli_achtman_4	641	B1	Yes	GCA_040275265.2	SAMN41809066
PS3T_animalfeces_3	Pet café 3	Yuexiu	Bird	Feces	Jun 1 2022	T-B-1	pputida				GCA_048276355.1	SAMN46432956
PS3T_animalfeces_4	Pet café 3	Yuexiu	Rabbit	Feces	Jun 1 2022	T-T1-1	-
PS3T_animalfeces_5	Pet café 3	Yuexiu	Rabbit	Feces	Jun 1 2022	T-T2-1	-
PS3T_animalfeces_6	Pet café 3	Yuexiu	Guinea Pig	Feces	Jun 1 2022	T-GP-1	pputida				GCA_047528735.1	SAMN46432957
PS3T_animalfeces_7	Pet café 3	Yuexiu	Alpaca	Feces	Jun 2 2022	T-Y-1	-
PS3T_environment_1	Pet café 3	Yuexiu	Environment	Sewage	Jun 2 2022	T-Sewage-1	paeruginosa				GCA_047528855.1	SAMN46432959

## Sheet: Table S2
	Beta-lactams					Aminoglycosides		Phenicols		Quinolones		Tetracyclines		Carbapenems	Lipopeptides	Fosfomycins	Folate Pathway Antagonists
	cefotaxime	ceftazidime	ceftriaxone	ampicillin	aztreonam	amikacin	gentamicin	chloramphenicol	florfenicol	nalidixic acid	ciprofloxacin	tigecycline	tetracycline	meropenem	colistin	fosfomycin	sulfamethoxazole/trimethoprim
Susceptible	<=1	<=4	<=1	<=8	<=4	<=16	<=4	<=8	<=2	<=16	<=0.25	<=2	<=4	<=1	<=2	<=64	<=2/38
Intermediate	2	8	2	16	8	32	8	16	4	-	0.5	4	8	2	-	128	-
Resistant	>=4	>=16	>=4	>=32	>=16	>=64	>=16	>=32	>=8	>=32	>=1	>=8	>=16	>=4	>=4	>=256	>=4/76
	CTX	CAZ	CRO	AMP	ATM	AMK	GEN	CHL	FFC	NAL	CIP	TIG	TET	MEM	CST	FOS	S/T
PS3C_environment_2	0.125	0.25	0.25	>=128	1	4	4	8	32	16	0.06	4	32	0.25	2	8	80
PS3C_environment_3	0.25	1	0.5	>=128	1	4	4	8	16	2	0.125	4	32	0.25	2	8	80
PS3C_animalfood_1	0.06	1	0.125	>=128	1	4	1	4	4	>=64	0.125	1	>=32	0.25	2	8	40
PS2C_animalfeces_8	0.06	0.25	0.125	>=128	1	4	64	4	>=32	>=64	4	1	>=32	0.25	1	8	>=320
PS3C_animalfeces_8	0.06	0.5	0.125	>=128	1	4	64	64	>=32	>=64	0.125	0.5	>=32	0.25	2	8	>=320
PS2C_animalfeces_4	0.06	0.5	0.06	>=128	1	4	1	>=64	>=32	16	0.25	1	>=32	0.25	1	8	>=320
PS3C_animalfeces_3	0.03	0.25	0.06	4	1	4	1	4	4	>=64	0.125	1	32	0.25	0.5	4	20
PS3C_animalfeces_12	4	0.25	0.125	>=128	1	4	1	4	4	>=64	0.125	2	>=32	0.25	1	8	10
PS3C_animalfeces_11	4	4	0.25	>=128	1	4	4	8	4	>=64	0.25	4	>=32	0.25	1	8	10
PS3C_animalfeces_2	0.06	0.5	0.125	>=128	1	4	4	64	>=32	4	0.125	1	32	0.25	1	8	10
PS3T_animalfeces_2	0.06	0.5	0.125	>=128	1	4	64	>=64	>=32	8	4	16	>=32	0.25	1	8	>=320
PS1T_animalfeces_9	0.125	0.5	0.125	4	1	4	64	4	4	>=64	0.25	0.5	>=32	0.25	1	8	>=320
PS1T_animalfeces_8	0.125	0.5	0.125	4	1	4	1	4	4	>=64	0.125	0.5	>=32	0.25	1	8	>=320
PS1M_animalfeces_1	0.125	0.5	0.125	4	1	4	1	4	4	>=64	0.125	1	>=32	0.25	2	8	>=320
PS1C_animalfeces_14	0.06	0.5	0.125	128	4	4	1	4	4	>=64	0.125	1	>=32	0.25	2	64	>=320
PS1C_animalfeces_15	4	16	8	128	4	4	1	4	>=32	16	0.125	0.5	>=32	0.25	2	64	80
PS1C_animalfeces_3	4	16	8	128	32	4	1	4	4	2	0.125	0.5	>=32	0.25	2	8	40
PS1T_animalfeces_4	4	0.5	0.125	>=128	4	4	1	4	4	>=64	0.125	0.5	>=32	0.25	2	8	>=320
PS1C_animalfeces_9	0.06	0.5	0.125	64	1	4	1	4	4	>=64	0.125	4	>=32	0.25	2	8	>=320
PS1C_animalfeces_10	0.06	0.5	0.125	4	1	4	1	4	4	>=64	0.125	1	>=32	0.25	2	8	>=320
PS1C_animalfeces_12	0.125	0.25	0.125	4	1	4	16	4	4	>=64	0.125	1	>=32	0.25	2	8	>=320
PS1C_animalfeces_13	0.125	0.5	0.125	4	1	4	32	4	4	>=64	0.125	1	>=32	0.25	2	8	>=320
PS1C_animalfeces_16	0.06	0.5	0.125	128	1	4	1	4	4	>=64	0.125	1	>=32	0.25	1	8	>=320
PS1C_animalfeces_17	4	16	8	128	2	4	1	4	4	2	0.125	0.5	>=32	0.25	2	8	>=320
PS1T_animalfeces_5	0.125	8	0.125	4	4	4	1	4	4	>=64	0.125	1	>=32	0.25	2	8	>=320
PS1C_animalfeces_6	4	16	8	128	4	4	1	4	4	64	0.125	0.5	>=32	0.25	2	8	80
PS1C_animalfeces_4	0.06	4	0.06	4	1	4	1	4	4	4	0.125	1	>=32	0.25	2	8	40
PS1M_animalfeces_2	0.125	0.5	0.125	4	1	4	1	4	4	>=64	0.125	1	>=32	0.25	2	8	>=320
PS1T_animalfeces_6	0.06	0.25	0.125	4	1	4	1	4	4	>=64	0.125	1	>=32	0.25	2	8	>=320
PS1C_animalfeces_11	0.06	0.5	0.125	4	1	4	1	4	4	>=64	0.125	1	>=32	0.25	2	32	>=320
PS1T_animalfeces_2	0.06	0.5	0.125	4	1	4	1	4	4	4	0.125	1	4	0.25	2	8	10
PS1T_animalfeces_10	0.125	0.5	0.125	16	1	4	1	4	4	>=64	0.125	1	>=32	0.25	2	8	>=320
PS1T_animalfeces_7	0.06	0.5	0.125	4	1	4	16	4	4	>=64	0.125	1	>=32	0.25	1	8	>=320
PS1T_humoskin_5	0.06	8	0.06	>=128	2	4	1	64	>=32	16	0.125	1	>=32	0.25	0.5	8	>=320
PS1M_humofeces_1	0.125	4	0.125	4	1	4	16	4	4	>=64	0.125	1	>=32	0.25	1	32	>=320
PS1T_humoskin_1	0.125	0.5	0.125	4	1	4	1	4	4	>=64	0.125	1	>=32	0.25	1	8	>=320
PS1T_humoskin_9	0.06	0.5	0.125	4	1	4	1	4	4	>=64	0.25	0.5	2	0.25	2	8	>=320
PS1C_humoskin_2	0.06	0.5	0.06	8	1	4	1	32	8	>=64	0.25	0.5	>=32	0.25	2	8	>=320
PS1T_humofeces_1	0.03	0.25	0.06	8	1	4	1	32	>=32	64	0.25	1	>=32	0.25	2	8	80
PS1C_humofeces_1	0.03	0.25	0.06	4	1	4	1	2	4	>=64	0.25	1	>=32	0.25	2	8	10
PS1P_humofeces_1	0.06	0.25	0.06	4	1	4	32	4	4	>=64	0.5	0.5	>=32	0.25	2	8	>=320
PS1P_humoskin_1	0.06	0.5	0.125	4	1	4	32	4	4	>=64	0.5	0.5	>=32	0.25	2	8	>=320
PS1P_humoskin_2	0.06	0.25	0.06	4	1	4	16	4	4	>=64	0.5	0.5	>=32	0.25	2	8	>=320
PS2C_animalfeces_14	0.06	0.5	0.125	8	1	4	64	4	>=32	4	0.5	1	1	0.25	1	8	40
PS2C_animalfeces_12	0.03	0.25	0.06	>=128	1	4	1	>=64	>=32	4	0.25	1	32	0.25	1	8	>=320
PS2C_animalfeces_15	0.125	0.5	0.25	>=128	1	4	1	>=64	>=32	4	0.25	1	>=32	0.25	1	8	>=320
PS2C_animalfeces_16	0.06	0.25	0.06	>=128	1	4	1	>=64	>=32	16	0.25	1	>=32	0.25	1	8	>=320
PS2C_environment_4	0.06	0.5	0.06	4	64	32	16	4	4	4	0.008	1	1	0.25	128	8	20
PS2C_environment_1	2	16	>=8	4	64	2	8	4	4	32	0.5	1	32	0.25	128	8	20
PS2C_animalfeces_7	0.06	0.5	0.125	>=128	4	4	1	4	4	32	2	1	32	0.25	1	32	>=320
PS2C_animalfeces_10	0.06	0.25	0.06	>=128	1	4	32	64	>=32	32	0.5	1	32	0.25	0.5	4	>=320
PS2C_animalfeces_5	0.06	0.25	0.125	>=128	1	4	64	>=64	>=32	>=64	0.5	1	>=32	0.25	2	8	20
PS2C_animalfeces_9	0.06	1	0.06	>=128	8	4	32	>=64	>=32	16	1	1	>=32	0.25	1	8	>=320
PS2C_animalfeces_17	0.03	0.5	0.06	>=128	1	4	1	>=64	>=32	16	0.25	1	>=32	0.25	1	4	>=320
PS2C_animalfeces_6	0.06	0.5	0.125	>=128	1	4	1	4	4	8	0.25	0.5	32	0.25	1	8	>=320
PS2C_animalfeces_2	0.06	0.5	0.125	>=128	1	4	1	4	4	8	0.25	1	32	0.25	1	4	>=320
PS2C_animalfeces_1	0.06	0.5	0.125	>=128	4	4	1	4	4	8	0.25	1	32	0.25	2	8	>=320
PS2P_animalfeces_1	0.06	0.5	0.06	>=128	1	4	1	4	4	>=64	4	1	>=32	0.25	0.5	4	>=320
PS2C_animalfeces_13	2	16	>=8	32	32	2	8	4	4	4	2	1	0.25	0.25	64	8	>=320
PS2C_animalfeces_3	0.06	1	0.125	>=128	1	4	32	32	>=32	32	0.25	1	32	0.25	0.5	4	>=320

## Sheet: Table S3
ID	aac(3)-Iid	aac(6')-Ic	aadA2	aadA5	ant(3'')-Ia	aph(3'')-Ib	aph(3')-Iia	aph(3')-Ia	aph(6)-Id	blaADC-25	blaCMY-2	blaCTX-M-14	blaCTX-M-15	blaCTX-M-65	blaLAP-2	blaOXA-502	blaSST-1	blaTEM-106	blaTEM-1A	blaTEM-1B	cmlA1	ere(A)	floR	fosA3	mph(A)	OqxB	qnrS1	qnrS2	sul1	sul2	sul3	dfrA12	dfrA14	dfrA17	dfrA1	dfrA32	tet(41)	tet(57)	tet(A)	tet(B)	tet(C)	tet(J)	tet(M)	tet(X4)
PS1C_animalfeces_10	0	0	0	0	0	0	0	0	0	0	1	0	0	0	0	0	0	0	0	0	0	0	0	0	0	0	0	0	0	1	0	0	0	0	0	0	0	0	0	1	0	0	0	0
PS1C_animalfeces_12	0	0	0	0	0	1	0	0	1	0	0	0	0	0	0	0	0	0	0	0	0	0	0	0	0	0	0	0	0	1	0	0	1	0	0	0	0	0	1	0	0	0	0	0
PS1C_animalfeces_13	0	0	0	0	0	1	0	0	1	0	0	0	0	0	0	0	0	0	0	0	0	0	0	0	0	0	0	0	0	1	0	0	1	0	0	0	0	0	1	0	0	0	0	0
PS1C_animalfeces_14	0	0	0	0	0	1	0	0	1	0	0	0	0	0	0	0	0	0	0	0	0	0	0	0	0	0	0	0	0	1	0	0	1	0	0	0	0	0	1	0	0	0	0	0
PS1C_animalfeces_15	0	0	0	0	0	1	0	0	1	0	0	0	0	0	0	0	0	0	0	0	0	0	0	0	0	0	0	0	0	1	0	0	1	0	0	0	0	0	1	0	0	0	0	0
PS1C_animalfeces_16	0	0	0	0	0	1	0	0	1	0	0	0	0	0	0	0	0	0	0	0	0	0	0	0	0	0	0	0	0	1	0	0	1	0	0	0	0	0	1	0	0	0	0	0
PS1C_animalfeces_17	0	0	0	0	0	1	0	0	1	0	0	0	0	0	0	0	0	0	0	0	0	0	0	0	0	0	0	0	0	1	0	0	1	0	0	0	0	0	1	0	0	0	0	0
PS1C_animalfeces_3	0	0	0	0	0	0	0	0	0	0	1	0	0	0	0	0	0	0	0	0	0	0	0	0	0	0	0	0	0	1	0	0	0	0	0	0	0	0	0	1	0	0	0	0
PS1C_animalfeces_4	0	0	0	0	0	1	0	0	1	0	0	0	0	0	0	0	0	0	0	0	0	0	0	0	0	0	0	0	0	1	0	0	1	0	0	0	0	0	1	0	0	0	0	0
PS1C_animalfeces_6	0	0	0	0	0	0	0	0	0	0	1	0	0	0	0	0	0	0	0	0	0	0	0	0	0	0	0	0	0	1	0	0	0	0	0	0	0	0	0	1	0	0	0	0
PS1C_animalfeces_9	0	0	0	0	0	1	0	0	1	0	0	0	0	0	0	0	0	0	0	0	0	0	0	0	0	0	0	0	0	1	0	0	1	0	0	0	0	0	1	0	0	0	0	0
PS1C_humofeces_1	0	0	0	0	0	0	0	0	0	0	0	1	0	0	0	0	0	0	0	0	0	0	0	0	0	0	0	0	0	0	0	0	0	0	0	0	0	0	1	0	0	0	0	0
PS1C_humoskin_2	0	0	0	0	0	0	0	0	0	0	1	0	0	0	0	0	0	0	0	0	0	0	0	0	0	0	0	0	0	1	0	0	0	0	0	0	0	0	0	1	0	0	0	0
PS1M_animalfeces_1	0	0	0	0	0	1	0	0	1	0	0	0	0	0	0	0	0	0	0	0	0	0	0	0	0	0	0	0	0	1	0	0	1	0	0	0	0	0	1	0	0	0	0	0
PS1M_animalfeces_2	0	0	0	0	0	1	0	0	1	0	0	0	0	0	0	0	0	0	0	0	0	0	0	0	0	0	0	0	0	1	0	0	1	0	0	0	0	0	1	0	0	0	0	0
PS1M_humofeces_1	0	0	0	0	0	1	0	0	1	0	0	0	0	0	0	0	0	0	0	0	0	0	0	0	0	0	0	0	0	1	0	0	1	0	0	0	0	0	1	0	0	0	0	0
PS1P_humofeces_1	0	0	0	0	0	0	0	0	0	0	0	0	0	0	0	0	0	0	0	0	0	0	0	0	1	0	0	0	0	0	0	0	1	0	0	0	0	0	0	1	0	0	0	0
PS1P_humoskin_1	0	0	0	0	0	0	0	0	0	0	0	0	0	0	0	0	0	0	0	0	0	0	0	0	1	0	0	0	0	0	0	0	1	0	0	0	0	0	0	1	0	0	0	0
PS1P_humoskin_2	0	0	0	0	0	0	0	0	0	0	0	0	0	0	0	0	0	0	0	0	0	0	0	0	1	0	0	0	0	0	0	0	1	0	0	0	0	0	0	1	0	0	0	0
PS1T_animalfeces_10	0	0	0	0	0	1	0	0	1	0	0	0	0	0	0	0	0	0	0	0	0	0	0	0	0	0	0	0	0	1	0	0	1	0	0	0	0	0	1	0	0	0	0	0
PS1T_animalfeces_4	0	0	0	0	0	0	0	0	0	0	1	0	0	0	0	0	0	0	0	0	0	0	0	0	0	0	0	0	0	1	0	0	0	0	0	0	0	0	0	1	0	0	0	0
PS1T_animalfeces_5	0	0	1	0	0	1	0	1	1	0	0	0	0	1	0	0	0	0	0	0	0	1	1	1	0	0	0	0	1	1	0	0	1	0	1	1	0	1	1	0	1	1	0	0
PS1T_animalfeces_6	0	0	0	0	0	1	0	0	1	0	0	0	0	0	0	0	0	0	0	0	0	0	0	0	0	0	0	0	0	1	0	0	1	0	0	0	0	0	1	0	0	0	0	0
PS1T_animalfeces_7	0	0	0	0	0	1	0	0	1	0	0	0	0	0	0	0	0	0	0	0	0	0	0	0	0	0	0	0	0	1	0	0	1	0	0	0	0	0	1	0	0	0	0	0
PS1T_animalfeces_8	0	0	0	0	0	1	0	0	1	0	0	0	0	0	0	0	0	0	0	0	0	0	0	0	0	0	0	0	0	1	0	0	1	0	0	0	0	0	1	0	0	0	0	0
PS1T_animalfeces_9	0	0	0	0	0	1	0	0	1	0	0	0	0	0	0	0	0	0	0	0	0	0	0	0	0	0	0	0	0	1	0	0	1	0	0	0	0	0	1	0	0	0	0	0
PS1T_humofeces_1	0	0	0	0	0	0	0	0	0	0	0	1	0	0	0	0	0	0	0	0	0	0	0	0	0	0	0	0	0	0	0	0	0	0	0	0	0	0	0	0	0	0	0	0
PS1T_humoskin_1	0	0	0	0	0	1	0	0	1	0	0	0	0	0	0	0	0	0	0	0	0	0	0	0	0	0	0	0	0	1	0	0	1	0	0	0	0	0	1	0	0	0	0	0
PS1T_humoskin_5	0	0	1	0	1	0	0	0	0	0	0	0	0	0	0	0	0	0	0	1	1	0	1	0	0	0	1	0	0	0	1	1	0	0	0	0	0	0	1	0	0	0	0	0
PS1T_humoskin_9	0	0	0	0	0	1	0	0	1	0	0	0	0	0	0	0	0	0	0	0	0	0	0	0	0	0	0	0	0	1	0	0	1	0	0	0	0	0	1	0	0	0	0	0
PS2C_animalfeces_1	0	0	0	0	0	0	0	0	1	0	0	0	0	0	0	0	0	1	0	0	0	0	0	0	0	0	1	0	0	0	1	0	1	0	0	0	0	0	1	0	0	0	0	0
PS2C_animalfeces_10	0	0	0	0	0	1	0	0	1	0	0	0	0	0	0	0	0	0	1	0	0	0	1	0	0	0	1	0	0	1	0	0	1	0	0	0	0	0	1	0	0	0	0	0
PS2C_animalfeces_12	0	0	0	0	0	1	0	0	1	0	0	0	0	0	0	0	0	0	0	1	0	0	1	0	0	0	1	0	0	1	0	0	1	0	0	0	0	0	1	0	0	0	0	0
PS2C_animalfeces_13	0	0	0	0	0	1	0	0	1	0	0	0	0	0	0	0	0	0	0	1	0	0	1	0	0	0	1	0	0	1	0	0	1	0	0	0	0	0	1	0	0	0	0	0
PS2C_animalfeces_14	0	0	1	0	1	0	0	0	0	0	0	0	0	0	0	0	0	0	0	1	1	0	1	0	0	0	1	0	0	1	1	1	0	0	0	0	0	0	1	0	0	0	1	0
PS2C_animalfeces_15	0	0	0	0	0	0	0	0	0	0	0	0	0	0	0	0	0	0	0	1	0	0	1	0	0	0	0	0	0	0	1	0	1	0	0	0	0	0	1	0	0	0	0	0
PS2C_animalfeces_16	0	0	0	0	0	1	0	0	1	0	0	0	0	0	0	0	0	0	1	0	0	0	1	0	0	0	0	1	0	1	0	0	0	1	0	0	0	0	1	0	0	0	0	0
PS2C_animalfeces_17	0	0	0	0	0	1	0	0	1	0	0	0	0	0	0	0	0	0	1	0	0	0	1	0	0	0	0	1	0	1	0	0	0	1	0	0	0	0	1	0	0	0	0	0
PS2C_animalfeces_2	0	0	0	0	0	0	0	0	1	0	0	0	0	0	0	0	0	1	0	0	0	0	0	0	0	0	1	0	0	0	1	0	1	0	0	0	0	0	1	0	0	0	0	0
PS2C_animalfeces_3	0	0	0	0	0	0	0	0	0	0	0	0	0	0	0	0	0	1	0	0	0	0	0	0	0	0	1	0	0	0	0	0	1	0	0	0	0	0	1	0	0	0	0	0
PS2C_animalfeces_4	0	0	0	0	0	1	0	0	1	0	0	0	0	0	0	0	0	0	1	0	0	0	1	0	0	0	1	0	0	1	0	0	1	0	0	0	0	0	1	0	0	0	0	0
PS2C_animalfeces_5	1	0	0	0	0	1	0	1	1	0	0	0	0	0	0	0	0	0	1	0	0	0	1	0	0	0	0	0	0	1	0	0	0	0	0	0	0	0	1	0	0	0	0	0
PS2C_animalfeces_6	0	0	0	0	0	0	0	0	1	0	0	0	0	0	0	0	0	1	0	0	0	0	0	0	0	0	1	0	0	0	1	0	1	0	0	0	0	0	1	0	0	0	0	0
PS2C_animalfeces_7	0	0	0	0	0	0	0	0	1	0	0	0	0	0	0	0	0	1	0	0	0	0	0	0	0	0	1	0	0	0	1	0	1	0	0	0	0	0	1	0	0	0	0	0
PS2C_animalfeces_8	0	0	1	0	0	0	1	0	0	0	0	0	0	0	0	0	0	0	0	1	0	0	0	0	0	0	0	0	0	0	1	1	0	0	0	0	0	0	0	0	0	0	0	0
PS2C_animalfeces_9	0	0	0	0	0	1	0	0	1	0	0	0	0	0	0	0	0	0	1	0	0	0	1	0	0	0	0	1	0	1	0	0	0	1	0	0	0	0	1	0	0	0	0	0
PS2C_environment_1	0	0	1	0	0	0	1	0	0	0	0	0	0	0	0	0	0	0	0	1	0	0	0	0	0	0	0	0	0	0	1	1	0	0	0	0	0	0	0	0	0	0	0	0
PS2C_environment_4	0	0	0	0	0	0	0	0	0	0	0	0	0	0	0	0	0	0	0	1	0	0	1	0	0	0	0	0	0	0	1	0	1	0	0	0	0	0	1	0	0	0	0	0
PS2P_animalfeces_1	0	0	1	0	0	0	1	0	0	0	0	0	0	0	0	0	0	0	0	1	0	0	0	0	0	0	0	0	0	0	1	1	0	0	0	0	0	0	1	0	0	0	0	0
PS3C_animalfeces_11	0	0	0	0	0	0	0	0	0	0	0	0	1	0	0	0	0	0	0	0	0	0	0	0	0	0	1	0	0	0	0	0	0	0	0	0	0	0	0	0	0	0	0	0
PS3C_animalfeces_12	0	0	0	0	0	0	0	0	0	0	0	0	0	0	0	0	0	0	0	1	0	0	0	0	0	0	0	0	0	0	0	0	0	0	0	0	0	0	1	0	0	0	0	0
PS3C_animalfeces_8	0	0	0	0	0	0	0	0	0	0	0	0	0	0	0	0	0	0	0	1	0	0	0	0	0	0	0	0	0	0	0	0	0	0	0	0	0	0	1	0	0	0	0	0
PS3C_animalfood_1	0	0	0	0	0	0	0	0	0	1	0	0	0	0	0	1	0	0	0	1	0	0	0	0	0	0	0	0	0	0	0	0	0	0	0	0	0	0	1	0	0	0	0	0
PS3C_environment_2	0	1	0	0	0	0	0	0	0	0	0	0	1	0	0	0	1	0	0	0	0	0	0	0	0	1	1	0	0	0	0	0	0	0	0	0	1	0	0	0	0	0	0	0
PS3C_environment_3	0	0	0	1	0	0	0	0	0	0	0	0	1	0	0	0	0	0	0	0	0	0	0	0	0	0	1	0	1	0	0	0	0	1	0	0	0	0	0	1	0	0	0	0
PS3T_animalfeces_2	1	0	1	0	0	0	0	0	0	0	0	0	0	0	1	0	0	0	0	1	0	0	1	0	0	0	1	0	0	1	1	0	0	0	0	0	0	0	0	0	0	0	0	1
PS1C_animalfeces_11	0	0	0	0	0	0	0	0	0	0	0	0	0	0	0	0	0	0	0	0	0	0	0	0	0	0	0	0	0	0	0	0	0	0	0	0	0	0	0	0	0	0	0	0
PS1T_animalfeces_2	0	0	0	0	0	0	0	0	0	0	0	0	0	0	0	0	0	0	0	0	0	0	0	0	0	0	0	0	0	0	0	0	0	0	0	0	0	0	0	0	0	0	0	0
PS3C_animalfeces_2	0	0	0	0	0	0	0	0	0	0	0	0	0	0	0	0	0	0	0	0	0	0	0	0	0	0	0	0	0	0	0	0	0	0	0	0	0	0	0	0	0	0	0	0
PS3C_animalfeces_3	0	0	0	0	0	0	0	0	0	0	0	0	0	0	0	0	0	0	0	0	0	0	0	0	0	0	0	0	0	0	0	0	0	0	0	0	0	0	0	0	0	0	0	0

## Sheet: Table S4
ID	aslA	chuA	chuS	chuT	chuU	chuW	chuX	chuY	cif	clpV/tssH	eae	east1	entA	entB	entC	entD	entE	entF	entS	escC	escD	escE	escF	escG	escI	escJ	escK	escL	escN	escO	escP	escR	escS	escT	escU	escV	espA	espB	espD	espF	espG	espH	espK	espL1	espL2	espL4	espM1	espO1-1	espR1
PS1C_animalfeces_10	1	1	1	1	1	1	1	1	0	1	0	1	1	1	1	1	1	1	1	0	0	0	0	0	0	0	0	0	0	0	0	0	0	0	0	0	0	0	0	0	0	0	0	1	0	0	0	0	1
PS1C_animalfeces_11	1	1	1	1	1	1	1	1	0	1	0	0	1	1	1	1	1	1	1	0	0	0	0	0	0	0	0	0	0	0	0	0	0	0	0	0	0	0	0	0	0	0	0	1	0	1	0	0	1
PS1C_animalfeces_12	0	0	0	0	0	0	0	0	1	1	1	0	1	1	1	1	1	1	1	1	1	1	1	1	1	1	1	1	1	1	1	1	1	1	1	1	1	0	1	1	1	1	0	1	1	0	1	0	1
PS1C_animalfeces_13	0	0	0	0	0	0	0	0	1	1	1	0	1	1	1	1	1	1	1	1	1	1	1	1	1	1	1	1	1	1	1	1	1	1	1	1	1	0	1	1	1	1	0	1	1	0	1	0	1
PS1C_animalfeces_14	0	0	0	0	0	0	0	0	1	1	1	0	1	1	1	1	1	1	1	1	1	1	1	1	1	1	1	1	1	1	1	1	1	1	1	1	1	0	1	1	1	1	0	1	1	0	1	0	1
PS1C_animalfeces_15	0	0	0	0	0	0	0	0	1	1	1	0	1	1	1	1	1	1	1	1	1	1	1	1	1	1	1	1	1	1	1	1	1	1	1	1	1	0	1	1	1	1	0	1	1	0	1	0	1
PS1C_animalfeces_16	0	0	0	0	0	0	0	0	1	1	1	0	1	1	1	1	1	1	1	1	1	1	1	1	1	1	1	1	1	1	1	1	1	1	1	1	1	0	1	1	1	1	0	1	1	0	1	0	1
PS1C_animalfeces_17	0	0	0	0	0	0	0	0	1	1	1	0	1	1	1	1	1	1	1	1	1	1	1	1	1	1	1	1	1	1	1	1	1	1	1	1	1	0	1	1	1	1	0	1	1	0	1	0	1
PS1C_animalfeces_3	1	1	1	1	1	1	1	1	0	1	0	1	1	1	1	1	1	1	1	0	0	0	0	0	0	0	0	0	0	0	0	0	0	0	0	0	0	0	0	0	0	0	0	1	0	0	0	0	1
PS1C_animalfeces_4	0	0	0	0	0	0	0	0	1	1	1	0	1	1	1	1	1	1	1	1	1	1	1	1	1	1	1	1	1	1	1	1	1	1	1	1	1	0	1	1	1	1	0	1	1	0	1	0	1
PS1C_animalfeces_6	1	1	1	1	1	1	1	1	0	1	0	1	1	1	1	1	1	1	1	0	0	0	0	0	0	0	0	0	0	0	0	0	0	0	0	0	0	0	0	0	0	0	0	1	0	0	0	0	1
PS1C_animalfeces_9	0	0	0	0	0	0	0	0	1	1	1	0	1	1	1	1	1	1	1	1	1	1	1	1	1	1	1	1	1	1	1	1	1	1	1	1	1	0	1	1	1	1	0	1	1	0	1	0	1
PS1C_humofeces_1	0	1	1	1	1	1	1	1	0	1	0	0	1	1	1	1	1	1	1	0	0	0	0	0	0	0	0	0	0	0	0	0	0	0	0	0	0	0	0	0	0	0	0	1	0	0	0	0	1
PS1C_humoskin_2	1	1	1	1	1	1	1	1	0	1	0	1	1	1	1	1	1	1	1	0	0	0	0	0	0	0	0	0	0	0	0	0	0	0	0	0	0	0	0	0	0	0	0	1	0	0	0	0	1
PS1M_animalfeces_1	0	0	0	0	0	0	0	0	1	1	1	0	1	1	1	1	1	1	1	1	1	1	1	1	1	1	1	1	1	1	1	1	1	1	1	1	1	0	1	1	1	1	0	1	1	0	1	0	1
PS1M_animalfeces_2	0	0	0	0	0	0	0	0	1	1	1	0	1	1	1	1	1	1	1	1	1	1	1	1	1	1	1	1	1	1	1	1	1	1	1	1	1	0	1	1	1	1	0	1	1	0	1	0	1
PS1M_humofeces_1	0	0	0	0	0	0	0	0	1	1	1	0	1	1	1	1	1	1	1	1	1	1	1	1	1	1	1	1	1	1	1	1	1	1	1	1	1	0	1	1	1	1	0	1	1	0	1	0	1
PS1P_humofeces_1	1	1	1	1	1	1	1	1	0	1	0	0	1	1	1	1	1	1	1	0	0	0	0	0	0	0	0	0	0	0	0	0	0	0	0	0	0	0	0	0	0	0	0	1	0	1	0	0	1
PS1P_humoskin_1	1	1	1	1	1	1	1	1	0	1	0	0	1	1	1	1	1	1	1	0	0	0	0	0	0	0	0	0	0	0	0	0	0	0	0	0	0	0	0	0	0	0	0	1	0	1	0	0	1
PS1P_humoskin_2	1	1	1	1	1	1	1	1	0	1	0	0	1	1	1	1	1	1	1	0	0	0	0	0	0	0	0	0	0	0	0	0	0	0	0	0	0	0	0	0	0	0	0	1	0	1	0	0	1
PS1T_animalfeces_10	0	0	0	0	0	0	0	0	1	1	1	0	1	1	1	1	1	1	1	1	1	1	1	1	1	1	1	1	1	1	1	1	1	1	1	1	1	0	1	1	1	1	0	1	1	0	1	0	1
PS1T_animalfeces_2	1	1	1	1	1	1	1	1	0	1	0	0	1	1	1	1	1	1	1	0	0	0	0	0	0	0	0	0	0	0	0	0	0	0	0	0	0	0	0	0	0	0	0	0	0	1	0	0	1
PS1T_animalfeces_4	1	1	1	1	1	1	1	1	0	1	0	1	1	1	1	1	1	1	1	0	0	0	0	0	0	0	0	0	0	0	0	0	0	0	0	0	0	0	0	0	0	0	0	1	0	0	0	0	1
PS1T_animalfeces_5	0	0	0	0	0	0	0	0	0	0	1	0	0	0	0	0	0	0	0	1	1	1	1	1	1	1	1	1	1	1	1	1	1	1	1	1	1	0	1	1	1	1	0	1	1	0	0	0	1
PS1T_animalfeces_6	0	0	0	0	0	0	0	0	1	1	1	0	1	1	1	1	1	1	1	1	1	1	1	1	1	1	1	1	1	1	1	1	1	1	1	1	1	0	1	1	1	1	0	1	1	0	1	0	1
PS1T_animalfeces_7	0	0	0	0	0	0	0	0	1	1	1	0	1	1	1	1	1	1	1	1	1	1	1	1	1	1	1	1	1	1	1	1	1	1	1	1	1	0	1	1	1	1	0	1	1	0	1	0	1
PS1T_animalfeces_8	0	0	0	0	0	0	0	0	1	1	1	0	1	1	1	1	1	1	1	1	1	1	1	1	1	1	1	1	1	1	1	1	1	1	1	1	1	0	1	1	1	1	0	1	1	0	1	0	1
PS1T_animalfeces_9	0	0	0	0	0	0	0	0	1	1	1	0	1	1	1	1	1	1	1	1	1	1	1	1	1	1	1	1	1	1	1	1	1	1	1	1	1	0	1	1	1	1	0	1	1	0	1	0	1
PS1T_humofeces_1	1	1	1	1	1	1	1	1	0	1	0	0	1	1	1	1	1	1	1	0	0	0	0	0	0	0	0	0	0	0	0	0	0	0	0	0	0	0	0	0	0	0	0	1	0	0	0	0	1
PS1T_humoskin_1	0	0	0	0	0	0	0	0	1	1	1	0	1	1	1	1	1	1	1	1	1	1	1	1	1	1	1	1	1	1	1	1	1	1	1	1	1	0	1	1	1	1	0	1	1	0	1	0	1
PS1T_humoskin_5	0	0	0	0	0	0	0	0	0	0	0	0	1	1	1	1	1	1	1	0	0	0	0	0	0	0	0	0	0	0	0	0	0	0	0	0	0	0	0	0	0	0	0	1	0	0	0	0	1
PS1T_humoskin_9	0	0	0	0	0	0	0	0	1	1	1	0	1	1	1	1	1	1	1	1	1	1	1	1	1	1	1	1	1	1	1	1	1	1	1	1	1	0	1	1	1	1	0	1	1	0	1	0	1
PS2C_animalfeces_1	0	0	0	0	0	0	0	0	0	0	0	1	1	1	1	1	1	1	1	0	0	0	0	0	0	0	0	0	0	0	0	0	0	0	0	0	0	0	0	0	0	0	0	1	0	0	0	0	1
PS2C_animalfeces_10	0	0	0	0	0	0	0	0	0	1	0	0	1	1	1	1	1	1	1	0	0	0	0	0	0	0	0	0	0	0	0	0	0	0	0	0	0	0	0	0	0	0	0	1	0	0	0	0	1
PS2C_animalfeces_12	1	0	0	0	0	0	0	0	0	0	0	0	1	1	1	1	1	1	1	0	0	0	0	0	0	0	0	0	0	0	0	0	0	0	0	0	0	0	0	0	0	0	0	1	0	0	0	0	1
PS2C_animalfeces_13	1	0	0	0	0	0	0	0	0	0	0	0	1	1	1	1	1	1	1	0	0	0	0	0	0	0	0	0	0	0	0	0	0	0	0	0	0	0	0	0	0	0	0	1	0	0	0	0	1
PS2C_animalfeces_14	0	0	0	0	0	0	0	0	0	0	0	0	1	1	1	1	1	1	1	0	0	0	0	0	0	0	0	0	0	0	0	0	0	0	0	0	0	0	0	0	0	0	0	1	0	0	0	0	1
PS2C_animalfeces_15	1	0	0	0	0	0	0	0	0	0	0	0	1	1	1	1	1	1	1	0	0	0	0	0	0	0	0	0	0	0	0	0	0	0	0	0	0	0	0	0	0	0	0	1	0	0	0	0	1
PS2C_animalfeces_16	1	0	0	0	0	0	0	0	0	0	0	0	1	1	1	1	1	1	1	0	0	0	0	0	0	0	0	0	0	0	0	0	0	0	0	0	0	0	0	0	0	0	0	1	0	0	0	0	1
PS2C_animalfeces_17	1	0	0	0	0	0	0	0	0	0	0	0	1	1	1	1	1	1	1	0	0	0	0	0	0	0	0	0	0	0	0	0	0	0	0	0	0	0	0	0	0	0	0	1	0	0	0	0	1
PS2C_animalfeces_2	0	0	0	0	0	0	0	0	0	0	0	1	1	1	1	1	1	1	1	0	0	0	0	0	0	0	0	0	0	0	0	0	0	0	0	0	0	0	0	0	0	0	0	1	0	0	0	0	1
PS2C_animalfeces_3	0	0	0	0	0	0	0	0	0	0	0	0	1	1	1	1	1	1	1	0	0	0	0	0	0	0	0	0	0	0	0	0	0	0	0	0	0	0	0	0	0	0	0	1	0	0	0	0	1
PS2C_animalfeces_4	0	0	0	0	0	0	0	0	0	1	0	0	1	1	1	1	1	1	1	0	0	0	0	0	0	0	0	0	0	0	0	0	0	0	0	0	0	0	0	0	0	0	0	1	0	0	0	0	1
PS2C_animalfeces_5	0	0	0	0	0	0	0	0	0	1	0	0	1	1	1	1	1	1	1	0	0	0	0	0	0	0	0	0	0	0	0	0	0	0	0	0	0	0	0	0	0	0	0	1	0	0	0	0	1
PS2C_animalfeces_6	0	0	0	0	0	0	0	0	0	0	0	1	1	1	1	1	1	1	1	0	0	0	0	0	0	0	0	0	0	0	0	0	0	0	0	0	0	0	0	0	0	0	0	1	0	0	0	0	1
PS2C_animalfeces_7	0	0	0	0	0	0	0	0	0	0	0	1	1	1	1	1	1	1	1	0	0	0	0	0	0	0	0	0	0	0	0	0	0	0	0	0	0	0	0	0	0	0	0	1	0	0	0	0	1
PS2C_animalfeces_8	1	0	0	0	0	0	0	0	0	0	1	0	1	1	1	1	1	1	1	1	1	1	1	1	1	1	1	1	1	1	1	1	1	1	1	1	1	0	1	1	1	1	1	1	0	0	1	1	1
PS2C_animalfeces_9	1	0	0	0	0	0	0	0	0	0	0	0	1	1	1	1	1	1	1	0	0	0	0	0	0	0	0	0	0	0	0	0	0	0	0	0	0	0	0	0	0	0	0	1	0	0	0	0	1
PS2C_environment_1	1	0	0	0	0	0	0	0	0	0	1	0	1	1	1	1	1	1	1	1	1	1	1	1	1	1	1	1	1	1	1	1	1	1	1	1	1	0	1	1	1	1	1	1	0	0	1	1	1
PS2C_environment_4	1	0	0	0	0	0	0	0	0	0	0	0	1	1	1	1	1	1	1	0	0	0	0	0	0	0	0	0	0	0	0	0	0	0	0	0	0	0	0	0	0	0	0	1	0	0	0	0	1
PS2P_animalfeces_1	1	0	0	0	0	0	0	0	0	0	1	0	1	1	1	1	1	1	1	1	1	1	1	1	1	1	1	1	1	1	1	1	1	1	1	1	1	0	1	1	1	1	1	1	0	0	1	1	1
PS3C_animalfeces_11	0	0	0	0	0	0	0	0	0	0	0	0	1	1	1	1	1	1	1	0	0	0	0	0	0	0	0	0	0	0	0	0	0	0	0	0	0	0	0	0	0	0	0	0	0	0	0	0	0
PS3C_animalfeces_12	0	0	0	0	0	0	0	0	0	0	0	0	1	1	1	1	1	1	1	0	0	0	0	0	0	0	0	0	0	0	0	0	0	0	0	0	0	0	0	0	0	0	0	1	0	0	0	0	1
PS3C_animalfeces_2	0	0	0	0	0	0	0	0	0	1	0	0	1	1	1	1	1	1	1	0	0	0	0	0	0	0	0	0	0	0	0	0	0	0	0	0	0	0	0	0	0	0	0	1	0	0	0	0	1
PS3C_animalfeces_3	1	0	0	0	0	0	0	0	0	0	0	0	1	1	1	1	1	1	1	0	0	0	0	0	0	0	0	0	0	0	0	0	0	0	0	0	0	0	0	0	0	0	0	1	0	1	0	0	1
PS3C_animalfeces_8	0	0	0	0	0	0	0	0	0	0	0	0	1	1	1	1	1	1	1	0	0	0	0	0	0	0	0	0	0	0	0	0	0	0	0	0	0	0	0	0	0	0	0	1	0	0	0	0	1
PS3C_animalfood_1	0	0	0	0	0	0	0	0	0	1	0	0	0	0	0	0	1	0	0	0	0	0	0	0	0	0	0	0	0	0	0	0	0	0	0	0	0	0	0	0	0	0	0	1	0	0	0	0	0
PS3C_environment_2	0	0	0	0	0	0	0	0	0	0	0	0	0	0	0	0	0	0	0	0	0	0	0	0	0	0	0	0	0	0	0	0	0	0	0	0	0	0	0	0	0	0	0	0	0	0	0	0	0
PS3C_environment_3	0	0	0	0	0	0	0	0	0	0	1	0	0	0	0	0	0	0	0	1	1	1	1	1	1	1	1	1	1	1	1	1	1	1	1	1	1	1	1	0	1	0	0	1	0	0	0	0	1
PS3T_animalfeces_2	0	0	0	0	0	0	0	0	0	0	0	0	1	1	1	1	1	1	1	0	0	0	0	0	0	0	0	0	0	0	0	0	0	0	0	0	0	0	0	0	0	0	0	1	0	0	0	0	1
[truncated: 100 more columns]

## Sheet: Table S5
snp-dists 0.8.2	PS1C_animalfeces_10	PS1C_animalfeces_11	PS1C_animalfeces_12	PS1C_animalfeces_13	PS1C_animalfeces_14	PS1C_animalfeces_15	PS1C_animalfeces_16	PS1C_animalfeces_17	PS1C_animalfeces_3	PS1C_animalfeces_4	PS1C_animalfeces_6	PS1C_animalfeces_9	PS1C_humofeces_1	PS1C_humoskin_2	PS1M_animalfeces_1	PS1M_animalfeces_2	PS1M_humofeces_1	PS1P_humofeces_1	PS1P_humoskin_1	PS1P_humoskin_2	PS1T_animalfeces_10	PS1T_animalfeces_2	PS1T_animalfeces_4	PS1T_animalfeces_5	PS1T_animalfeces_6	PS1T_animalfeces_7	PS1T_animalfeces_8	PS1T_animalfeces_9	PS1T_humofeces_1	PS1T_humoskin_1	PS1T_humoskin_5	PS1T_humoskin_9	PS2C_animalfeces_1	PS2C_animalfeces_10	PS2C_animalfeces_12	PS2C_animalfeces_13	PS2C_animalfeces_14	PS2C_animalfeces_15	PS2C_animalfeces_16	PS2C_animalfeces_17	PS2C_animalfeces_2	PS2C_animalfeces_3	PS2C_animalfeces_4	PS2C_animalfeces_5	PS2C_animalfeces_7	PS2C_animalfeces_8	PS2C_animalfeces_9	PS2C_environment_1	PS2C_environment_4
PS1C_animalfeces_10	0	51172	55803	55780	55724	55778	55781	55730	3	55753	2	55760	3774	3	55742	55803	55808	52400	52396	52389	55808	43951	4	55767	55773	55788	55808	55803	390	55490	48723	55805	50249	55132	52824	51864	50668	49707	50048	50051	50249	50772	55127	55208	50249	55033	50055	55030	49705
PS1C_animalfeces_11	51172	0	49511	49512	49549	49512	49511	49511	51182	49494	51188	49517	29581	51051	49511	49516	49512	4646	4645	4648	49513	25208	51191	49499	49511	49510	49512	49511	50709	49233	43825	49509	45050	48827	47723	47070	44042	43795	44272	44270	45050	44384	48825	47934	45050	49940	44275	49944	43793
PS1C_animalfeces_12	55803	49511	0	0	0	0	1	0	55806	1	55803	0	17554	55701	0	0	0	50333	50311	50330	0	8355	55806	2	3	0	0	0	55548	1	20151	1	20303	9491	21406	21281	8555	19590	19720	19720	20302	8554	9491	8969	20303	23742	19719	23743	19587
PS1C_animalfeces_13	55780	49512	0	0	0	0	1	0	55782	1	55780	2	17546	55678	0	1	0	50316	50294	50313	0	8352	55783	2	3	1	0	0	55524	1	20148	3	20305	9487	21403	21278	8555	19587	19718	19718	20305	8555	9487	8970	20305	23746	19717	23748	19584
PS1C_animalfeces_14	55724	49549	0	0	0	0	1	0	55727	1	55723	1	17527	55625	0	1	0	50318	50296	50317	0	8362	55729	2	3	0	0	0	55467	1	20133	1	20302	9497	21382	21276	8556	19584	19714	19714	20302	8555	9496	8972	20302	23743	19713	23745	19581
PS1C_animalfeces_15	55778	49512	0	0	0	0	1	0	55781	1	55778	1	17539	55675	0	0	0	50314	50292	50311	0	8355	55780	2	1	1	0	0	55518	1	20149	3	20300	9484	21403	21281	8555	19589	19718	19718	20299	8555	9483	8969	20300	23744	19717	23743	19586
PS1C_animalfeces_16	55781	49511	1	1	1	1	0	1	55783	2	55781	2	17552	55678	1	2	1	50321	50299	50318	1	8356	55783	3	2	1	1	1	55525	2	20155	1	20309	9489	21403	21281	8555	19589	19721	19721	20308	8554	9488	8970	20309	23748	19720	23748	19586
PS1C_animalfeces_17	55730	49511	0	0	0	0	1	0	55732	1	55729	0	17531	55627	0	0	0	50302	50280	50300	0	8355	55732	2	1	0	0	0	55475	1	20150	2	20304	9485	21393	21280	8554	19589	19720	19720	20303	8553	9484	8969	20304	23749	19719	23749	19586
PS1C_animalfeces_3	3	51182	55806	55782	55727	55781	55783	55732	0	55758	4	55764	3779	0	55744	55805	55810	52405	52404	52398	55810	43954	0	55767	55775	55790	55809	55805	395	55492	48725	55808	50237	55140	52814	51851	50665	49696	50034	50037	50237	50768	55133	55208	50237	55027	50041	55024	49691
PS1C_animalfeces_4	55753	49494	1	1	1	1	2	1	55758	0	55755	1	17529	55650	1	1	1	50310	50288	50308	1	8352	55756	3	3	1	1	1	55504	2	20143	2	20292	9485	21378	21263	8552	19568	19699	19699	20291	8551	9484	8965	20292	23726	19698	23724	19565
PS1C_animalfeces_6	2	51188	55803	55780	55723	55778	55781	55729	4	55755	0	55759	3776	4	55741	55802	55807	52411	52411	52405	55808	43947	3	55766	55773	55788	55807	55802	395	55489	48725	55805	50233	55137	52804	51844	50670	49688	50028	50031	50233	50773	55132	55212	50233	55016	50035	55015	49686
PS1C_animalfeces_9	55760	49517	0	2	1	1	2	0	55764	1	55759	0	17529	55660	0	0	1	50315	50293	50313	2	8352	55764	2	2	1	2	0	55505	1	20145	1	20310	9484	21394	21283	8554	19585	19711	19711	20310	8552	9482	8967	20310	23744	19710	23743	19582
PS1C_humofeces_1	3774	29581	17554	17546	17527	17539	17552	17531	3779	17529	3776	17529	0	3829	17538	17561	17552	30161	30149	30144	17563	12071	3778	17531	17543	17545	17559	17550	3080	17386	9600	17555	8666	16553	10162	9810	15335	8694	8871	8870	8667	15376	16547	17038	8666	11890	8870	11890	8690
PS1C_humoskin_2	3	51051	55701	55678	55625	55675	55678	55627	0	55650	4	55660	3829	0	55639	55700	55706	52276	52276	52270	55706	43840	0	55665	55671	55685	55705	55701	397	55387	48638	55702	50178	55053	52738	51774	50557	49640	49977	49980	50178	50662	55046	55103	50178	54942	49984	54939	49638
PS1M_animalfeces_1	55742	49511	0	0	0	0	1	0	55744	1	55741	0	17538	55639	0	0	0	50308	50286	50305	0	8355	55744	2	3	0	0	0	55485	1	20152	2	20302	9486	21405	21280	8554	19589	19719	19719	20301	8553	9485	8968	20302	23748	19718	23747	19586
PS1M_animalfeces_2	55803	49516	0	1	1	0	2	0	55805	1	55802	0	17561	55700	0	0	0	50347	50325	50344	1	8354	55805	2	4	1	1	0	55551	1	20155	1	20308	9494	21403	21278	8554	19587	19718	19718	20307	8553	9493	8968	20308	23739	19717	23738	19584
PS1M_humofeces_1	55808	49512	0	0	0	0	1	0	55810	1	55807	1	17552	55706	0	0	0	50333	50311	50330	0	8358	55810	2	1	1	0	0	55553	1	20147	2	20299	9492	21400	21278	8554	19586	19717	19717	20298	8554	9491	8969	20299	23745	19716	23744	19583
PS1P_humofeces_1	52400	4646	50333	50316	50318	50314	50321	50302	52405	50310	52411	50315	30161	52276	50308	50347	50333	0	1	1	50336	26850	52411	50302	50312	50323	50332	50332	52037	50042	44422	50336	45771	49456	48129	47602	44613	43949	44607	44604	45771	44671	49454	48552	45771	50630	44609	50628	43950
PS1P_humoskin_1	52396	4645	50311	50294	50296	50292	50299	50280	52404	50288	52411	50293	30149	52276	50286	50325	50311	1	0	0	50314	26831	52410	50279	50290	50301	50310	50310	52033	50020	44400	50314	45752	49435	48111	47584	44589	43927	44587	44584	45752	44648	49433	48531	45752	50609	44589	50607	43928
PS1P_humoskin_2	52389	4648	50330	50313	50317	50311	50318	50300	52398	50308	52405	50313	30144	52270	50305	50344	50330	1	0	0	50333	26841	52404	50299	50310	50321	50329	50329	52028	50039	44405	50333	45760	49454	48119	47593	44608	43932	44590	44587	45760	44669	49452	48549	45760	50613	44592	50611	43933
PS1T_animalfeces_10	55808	49513	0	0	0	0	1	0	55810	1	55808	2	17563	55706	0	1	0	50336	50314	50333	0	8356	55811	2	1	1	0	0	55550	1	20151	2	20307	9491	21406	21284	8555	19591	19721	19721	20306	8555	9491	8969	20307	23746	19720	23747	19588
PS1T_animalfeces_2	43951	25208	8355	8352	8362	8355	8356	8355	43954	8352	43947	8352	12071	43840	8355	8354	8358	26850	26831	26841	8356	0	43949	8349	8354	8355	8354	8353	43768	8278	16679	8355	16090	7151	17445	17359	1367	15724	15789	15790	16086	1396	7149	1082	16090	18768	15790	18773	15722
PS1T_animalfeces_4	4	51191	55806	55783	55729	55780	55783	55732	0	55756	3	55764	3778	0	55744	55805	55810	52411	52410	52404	55811	43949	0	55770	55776	55790	55810	55806	396	55492	48723	55807	50233	55142	52808	51848	50672	49692	50029	50032	50233	50776	55135	55209	50233	55017	50036	55016	49690
PS1T_animalfeces_5	55767	49499	2	2	2	2	3	2	55767	3	55766	2	17531	55665	2	2	2	50302	50279	50299	2	8349	55770	0	3	2	2	2	55511	3	20138	3	20285	9478	21392	21271	8552	19576	19708	19707	20284	8553	9480	8966	20285	23733	19707	23735	19575
PS1T_animalfeces_6	55773	49511	3	3	3	1	2	1	55775	3	55773	2	17543	55671	3	4	1	50312	50290	50310	1	8354	55776	3	0	1	1	1	55518	2	20149	4	20306	9487	21395	21280	8557	19585	19717	19716	20306	8556	9487	8972	20306	23741	19716	23742	19582
PS1T_animalfeces_7	55788	49510	0	1	0	1	1	0	55790	1	55788	1	17545	55685	0	1	1	50323	50301	50321	1	8355	55790	2	1	0	1	0	55530	1	20146	1	20314	9488	21401	21288	8555	19590	19717	19717	20313	8553	9487	8969	20314	23747	19716	23747	19587
PS1T_animalfeces_8	55808	49512	0	0	0	0	1	0	55809	1	55807	2	17559	55705	0	1	0	50332	50310	50329	0	8354	55810	2	1	1	0	0	55550	1	20147	2	20303	9486	21402	21280	8554	19588	19715	19715	20302	8554	9485	8969	20303	23744	19714	23744	19585
PS1T_animalfeces_9	55803	49511	0	0	0	0	1	0	55805	1	55802	0	17550	55701	0	0	0	50332	50310	50329	0	8353	55806	2	1	0	0	0	55547	1	20146	1	20299	9488	21402	21280	8554	19589	19717	19717	20298	8553	9488	8969	20299	23747	19716	23749	19586
PS1T_humofeces_1	390	50709	55548	55524	55467	55518	55525	55475	395	55504	395	55505	3080	397	55485	55551	55553	52037	52033	52028	55550	43768	396	55511	55518	55530	55550	55547	0	55228	48504	55551	49819	54784	52466	51521	50276	49240	49587	49587	49815	50341	54781	54751	49819	54603	49591	54599	49238
PS1T_humoskin_1	55490	49233	1	1	1	1	2	1	55492	2	55489	1	17386	55387	1	1	1	50042	50020	50039	1	8278	55492	3	2	1	1	1	55228	0	19942	2	20043	9422	21193	21068	8492	19383	19503	19503	20042	8491	9421	8904	20043	23506	19502	23505	19380
PS1T_humoskin_5	48723	43825	20151	20148	20133	20149	20155	20150	48725	20143	48725	20145	9600	48638	20152	20155	20147	44422	44400	44405	20151	16679	48723	20138	20149	20146	20147	20146	48504	19942	0	20157	9723	19367	10711	10496	17458	8934	9029	9027	9722	17454	19362	19714	9724	12392	9026	12392	8934
PS1T_humoskin_9	55805	49509	1	3	1	3	1	2	55808	2	55805	1	17555	55702	2	1	2	50336	50314	50333	2	8355	55807	3	4	1	2	1	55551	2	20157	0	20314	9494	21414	21288	8555	19588	19720	19720	20313	8553	9493	8970	20314	23741	19719	23741	19585
PS2C_animalfeces_1	50249	45050	20303	20305	20302	20300	20309	20304	50237	20292	50233	20310	8666	50178	20302	20308	20299	45771	45752	45760	20307	16090	50233	20285	20306	20314	20303	20299	49819	20043	9723	20314	0	19529	9332	9004	17672	7358	7379	7375	4	17796	19524	19951	4	11123	7372	11125	7360
PS2C_animalfeces_10	55132	48827	9491	9487	9497	9484	9489	9485	55140	9485	55137	9484	16553	55053	9486	9494	9492	49456	49435	49454	9491	7151	55142	9478	9487	9488	9486	9488	54784	9422	19367	9494	19529	0	20644	20546	7087	18880	18962	18963	19531	7159	1	7517	19530	22656	18963	22658	18877
PS2C_animalfeces_12	52824	47723	21406	21403	21382	21403	21403	21393	52814	21378	52804	21394	10162	52738	21405	21403	21400	48129	48111	48119	21406	17445	52808	21392	21395	21401	21402	21402	52466	21193	10711	21414	9332	20644	0	8	18646	5558	5544	5542	9333	18716	20642	21068	9332	9069	5542	9069	5556
PS2C_animalfeces_13	51864	47070	21281	21278	21276	21281	21281	21280	51851	21263	51844	21283	9810	51774	21280	21278	21278	47602	47584	47593	21284	17359	51848	21271	21280	21288	21280	21280	51521	21068	10496	21288	9004	20546	8	0	18648	5378	5331	5329	9005	18722	20543	21055	9004	8840	5329	8843	5378
PS2C_animalfeces_14	50668	44042	8555	8555	8556	8555	8555	8554	50665	8552	50670	8554	15335	50557	8554	8554	8554	44613	44589	44608	8555	1367	50672	8552	8557	8555	8554	8554	50276	8492	17458	8555	17672	7087	18646	18648	0	17310	17411	17412	17673	145	7087	738	17672	20382	17412	20384	17312
PS2C_animalfeces_15	49707	43795	19590	19587	19584	19589	19589	19589	49696	19568	49688	19585	8694	49640	19589	19587	19586	43949	43927	43932	19591	15724	49692	19576	19585	19590	19588	19589	49240	19383	8934	19588	7358	18880	5558	5378	17310	0	833	831	7358	17359	18875	19524	7358	6744	832	6739	3
PS2C_animalfeces_16	50048	44272	19720	19718	19714	19718	19721	19720	50034	19699	50028	19711	8871	49977	19719	19718	19717	44607	44587	44590	19721	15789	50029	19708	19717	19717	19715	19717	49587	19503	9029	19720	7379	18962	5544	5331	17411	833	0	2	7376	17459	18961	19649	7379	6692	1	6689	830
PS2C_animalfeces_17	50051	44270	19720	19718	19714	19718	19721	19720	50037	19699	50031	19711	8870	49980	19719	19718	19717	44604	44584	44587	19721	15790	50032	19707	19716	19717	19715	19717	49587	19503	9027	19720	7375	18963	5542	5329	17412	831	2	0	7372	17459	18962	19650	7375	6696	1	6693	828
PS2C_animalfeces_2	50249	45050	20302	20305	20302	20299	20308	20303	50237	20291	50233	20310	8667	50178	20301	20307	20298	45771	45752	45760	20306	16086	50233	20284	20306	20313	20302	20298	49815	20042	9722	20313	4	19531	9333	9005	17673	7358	7376	7372	0	17797	19525	19951	4	11125	7369	11127	7360
PS2C_animalfeces_3	50772	44384	8554	8555	8555	8555	8554	8553	50768	8551	50773	8552	15376	50662	8553	8553	8554	44671	44648	44669	8555	1396	50776	8553	8556	8553	8554	8553	50341	8491	17454	8553	17796	7159	18716	18722	145	17359	17459	17459	17797	0	7159	753	17796	20447	17459	20446	17360
PS2C_animalfeces_4	55127	48825	9491	9487	9496	9483	9488	9484	55133	9484	55132	9482	16547	55046	9485	9493	9491	49454	49433	49452	9491	7149	55135	9480	9487	9487	9485	9488	54781	9421	19362	9493	19524	1	20642	20543	7087	18875	18961	18962	19525	7159	0	7516	19524	22652	18962	22654	18874
PS2C_animalfeces_5	55208	47934	8969	8970	8972	8969	8970	8969	55208	8965	55212	8967	17038	55103	8968	8968	8969	48552	48531	48549	8969	1082	55209	8966	8972	8969	8969	8969	54751	8904	19714	8970	19951	7517	21068	21055	738	19524	19649	19650	19951	753	7516	0	19951	22879	19650	22877	19521
PS2C_animalfeces_7	50249	45050	20303	20305	20302	20300	20309	20304	50237	20292	50233	20310	8666	50178	20302	20308	20299	45771	45752	45760	20307	16090	50233	20285	20306	20314	20303	20299	49819	20043	9724	20314	4	19530	9332	9004	17672	7358	7379	7375	4	17796	19524	19951	0	11124	7372	11126	7360
PS2C_animalfeces_8	55033	49940	23742	23746	23743	23744	23748	23749	55027	23726	55016	23744	11890	54942	23748	23739	23745	50630	50609	50613	23746	18768	55017	23733	23741	23747	23744	23747	54603	23506	12392	23741	11123	22656	9069	8840	20382	6744	6692	6696	11125	20447	22652	22879	11124	0	6696	5	6745
PS2C_animalfeces_9	50055	44275	19719	19717	19713	19717	19720	19719	50041	19698	50035	19710	8870	49984	19718	19717	19716	44609	44589	44592	19720	15790	50036	19707	19716	19716	19714	19716	49591	19502	9026	19719	7372	18963	5542	5329	17412	832	1	1	7369	17459	18962	19650	7372	6696	0	6693	829
PS2C_environment_1	55030	49944	23743	23748	23745	23743	23748	23749	55024	23724	55015	23743	11890	54939	23747	23738	23744	50628	50607	50611	23747	18773	55016	23735	23742	23747	23744	23749	54599	23505	12392	23741	11125	22658	9069	8843	20384	6739	6689	6693	11127	20446	22654	22877	11126	5	6693	0	6740
PS2C_environment_4	49705	43793	19587	19584	19581	19586	19586	19586	49691	19565	49686	19582	8690	49638	19586	19584	19583	43950	43928	43933	19588	15722	49690	19575	19582	19587	19585	19586	49238	19380	8934	19585	7360	18877	5556	5378	17312	3	830	828	7360	17360	18874	19521	7360	6745	829	6740	0
PS2P_animalfeces_1	55031	49941	23743	23748	23745	23743	23748	23749	55025	23725	55016	23744	11892	54940	23747	23739	23744	50627	50606	50610	23747	18767	55017	23735	23742	23747	23744	23749	54603	23505	12396	23741	11125	22659	9067	8838	20383	6740	6690	6694	11127	20446	22655	22877	11126	4	6694	1	6741
PS3C_animalfeces_11	51052	45542	20137	20138	20126	20132	20139	20128	51038	20118	51031	20129	9013	50947	20135	20136	20133	45755	45732	45740	20138	16421	51034	20115	20135	20135	20133	20134	50659	19934	9187	20134	7936	19446	6558	6327	18217	5193	5192	5189	7937	18288	19442	20245	7936	9757	5189	9759	5192
PS3C_animalfeces_12	61205	54638	11785	11782	11791	11786	11786	11786	61223	11779	61213	11781	19816	61122	11785	11784	11785	55482	55460	55477	11786	9498	61213	11779	11782	11786	11786	11786	60862	11714	22658	11785	22792	9663	23788	23863	9403	21917	21968	21970	22791	9423	9663	9773	22792	26727	21969	26729	21913
PS3C_animalfeces_2	54044	47915	9186	9185	9195	9185	9186	9185	54046	9178	54045	9183	16306	53959	9185	9186	9184	48248	48224	48242	9186	7127	54046	9175	9186	9184	9184	9185	53617	9118	19128	9186	19220	8296	20279	20223	7091	18688	18759	18759	19220	7161	8295	7357	19220	22315	18759	22314	18685
PS3C_animalfeces_3	50335	45247	19872	19873	19874	19870	19874	19871	50325	19851	50319	19874	8574	50231	19871	19872	19868	45582	45562	45569	19875	16013	50321	19859	19874	19874	19871	19872	49871	19668	8737	19871	7390	19196	6071	5877	18204	4822	4826	4824	7392	18275	19195	20127	7391	9328	4824	9328	4821
PS3C_animalfeces_8	61206	54640	11783	11781	11790	11784	11784	11784	61224	11777	61214	11780	19810	61123	11783	11782	11783	55484	55462	55479	11784	9497	61214	11777	11781	11784	11784	11784	60858	11712	22651	11783	22788	9663	23788	23864	9404	21917	21968	21970	22787	9422	9663	9773	22788	26725	21969	26727	21913
PS3C_animalfood_1	61212	54642	11780	11777	11786	11781	11781	11781	61228	11774	61220	11776	19810	61129	11780	11779	11780	55487	55465	55482	11781	9494	61220	11775	11776	11781	11781	11781	60866	11709	22648	11780	22781	9662	23787	23865	9398	21913	21963	21965	22780	9416	9662	9767	22781	26725	21964	26727	21908
PS3C_environment_2	50792	45274	19979	19979	19967	19971	19980	19970	50780	19959	50771	19970	8912	50688	19977	19973	19972	45505	45482	45490	19979	16282	50777	19961	19975	19977	19971	19976	50384	19780	9072	19974	7820	19290	6469	6239	18111	5134	5123	5122	7821	18174	19287	20098	7820	9656	5122	9660	5133
PS3C_environment_3	57305	51980	25637	25642	25645	25636	25637	25637	57292	25620	57292	25642	13580	57236	25637	25636	25638	52720	52697	52704	25638	20980	57291	25622	25642	25635	25636	25636	56891	25412	15247	25633	13955	24517	14237	13971	22386	12131	12087	12086	13955	22440	24512	25004	13956	16709	12086	16710	12129
PS3T_animalfeces_2	55145	48865	11893	11895	11907	11896	11895	11893	55156	11896	55151	11894	17089	55048	11892	11890	11893	49529	49510	49526	11894	8153	55153	11887	11893	11894	11895	11893	54781	11812	19735	11894	20101	9480	20962	20869	8229	19208	19317	19315	20102	8265	9480	8688	20101	23476	19313	23476	19207
Reference	50252	45052	20305	20307	20304	20302	20311	20306	50239	20293	50236	20312	8677	50181	20304	20310	20301	45778	45759	45767	20309	16095	50236	20286	20307	20316	20305	20301	49825	20045	9726	20316	0	19531	9338	9010	17673	7360	7380	7376	5	17797	19525	19952	4	11129	7373	11135	7362
[truncated: 11 more columns]

## Sheet: Table S6
Strain	BioSample	Continent	Country	Year	Host	Phlyogroup	Number of ARGs found in the strain	Number of VFs found in the strain	eae
GCA_000356905.1	SAMN00857936					B1	7	134	94.01
GCA_000446625.2	SAMN02435907	Europe	Denmark		Rabbit	B1	0	138	94.01
GCA_000713895.1	SAMN02680204	Africa	Tanzania	2009	Human	B1	5	137	94.01
GCA_001265175.1	SAMN02640690	Africa	Gambia		Human	B1	8	141	94.01
GCA_001265255.1	SAMN02640694	Africa	Gambia		Human	B1	8	143	94.01
GCA_001265735.1	SAMN02640719	Africa	Mali		Human	B1	5	154	94.01
GCA_001266295.1	SAMN02640749	Africa	Mozambique		Human	B1	0	131	94.01
GCA_001266435.1	SAMN02640756	Africa	Kenya		Human	B1	6	137	94.01
GCA_001283265.1	SAMEA1466114	Asia	Pakistan	2010	Human	B1	0	139	94.01
GCA_001283285.1	SAMEA1531037	Africa	Mozambique	2009	Human	B1	5	134	94.01
GCA_001283365.1	SAMEA1466160	Asia	India	2009	Human	B1	3	133	88.69
GCA_001283505.1	SAMEA1531042	Asia	India	2010	Human	B1	1	130	94.01
GCA_001283525.1	SAMEA1466193	Africa	Mali	2010	Human	B1	1	138	94.01
GCA_001283745.1	SAMEA1531022	Asia	India	2007	Human	B1	1	133	94.01
GCA_001284025.1	SAMEA1466175	Africa	Kenya	2008	Human	B1	7	135	94.01
GCA_001284085.1	SAMEA1466097	Africa	Kenya	2009	Human	B1	6	130	94.01
GCA_001284125.1	SAMEA1531008	Asia	Pakistan	2009	Human	B1	6	130	94.01
GCA_001284165.2	SAMEA1530991	Africa	Kenya	2009	Human	B1	6	135	94.01
GCA_001284425.1	SAMEA1527956	Africa	Mozambique		Human	B1	4	131	94.01
GCA_001284765.1	SAMEA1466148	Asia	India	2010	Human	B1	1	137	94.01
GCA_001284985.1	SAMEA1531015	Asia	India	2009	Human	B1	0	137	94.01
GCA_001285085.1	SAMEA1531056	Africa	Kenya	2010	Human	B1	6	135	94.01
GCA_001285565.1	SAMEA1531012	Asia	India	2008	Human	B1	0	131	94.01
GCA_001285585.2	SAMEA1531016	Africa	Kenya	2008	Human	B1	7	135	94.01
GCA_001286325.1	SAMEA1530993	Africa	Kenya	2009	Human	B1	6	138	94.01
GCA_012730295.1	SAMN04422338	North America	USA:CA	2014	Others	B1	0	137	94.01
GCA_012727355.1	SAMN04422343	North America	USA:CA	2014	Others	B1	0	137	94.01
GCA_012736775.1	SAMN03357961					B1	3	137	94.01
GCA_012710205.1	SAMN04578898	North America	USA		Human	B1	6	138	94.01
GCA_012710065.1	SAMN04578926	North America	USA		Human	B1	5	135	94.01
GCA_012709015.1	SAMN03941202	North America	USA		Human	B1	0	120	94.01
GCA_012584095.1	SAMN05853049	North America	USA		Human	B1	6	139	94.01
GCA_012571525.1	SAMN05966756	Europe	United Kingdom	2016	Human	B1	1	136	94.01
GCA_012545665.1	SAMN06030874	Europe	United Kingdom	2015	Human	B1	0	138	94.01
GCA_012543035.1	SAMN06039841	Europe	United Kingdom	2016	Human	B1	6	137	94.01
GCA_012542475.1	SAMN06040328	Europe	United Kingdom	2016	Human	B1	0	141	94.11
GCA_001911555.1	SAMN03784996	Asia	Pakistan: Bin Qasim Town	2007	Human	B1	8	139	94.01
GCA_001911825.1	SAMN03785005	Asia	Bangladesh: Mirzapur	2007	Human	B1	4	133	88.69
GCA_001912035.1	SAMN03784997	Africa	Mozambique: Manhica	2007	Human	B1	0	137	94.01
GCA_002075225.1	SAMN03366549	Africa	Gambia		Human	B1	6	142	94.01
GCA_002269735.1	SAMN05791283	Africa	Gambia		Human	B1	6	137	94.01
GCA_002269725.1	SAMN05791285	Africa	Gambia		Human	B1	6	137	94.01
GCA_012383975.1	SAMN07722648	North America	USA:MN	2017	Chicken	B1	4	107	94.01
GCA_002462055.1	SAMN05591735	Europe	United Kingdom	1967	Human	B1	4	132	94.01
GCA_002511275.1	SAMN05440425	North America	USA:TX	1987	Others	B1	0	145	94.01
GCA_002513695.1	SAMN04993023	North America	USA:PA	1988	Swine	B1	0	140	93.97
GCA_002518855.1	SAMN04992339	North America	USA:CA	1998	Sheep	B1	0	138	94.01
GCA_012259185.1	SAMN08518912	North America	USA:FL	2018		B1	0	129	99.96
GCA_014419965.1	SAMN09266779	Europe	United Kingdom	2016	Human	B1	0	138	94.01
GCA_900450135.1	SAMEA3469446			1974		B1	3	138	94.01
GCA_013057385.1	SAMN09917915	North America	USA:MO	2018	Chicken	B1	3	128	94.01
GCA_013053205.1	SAMN10034788	North America	USA:GA	2018	Chicken	B1	4	121	94.01
GCA_012081005.1	SAMN10232609	Europe	United Kingdom	2018	Human	B1	2	135	94.01
GCA_003782485.1	SAMN10221163	North America	USA:SD	2017	Chicken	B1	1	128	94.01
GCA_013047535.1	SAMN10315752	Europe	Hungary	1988	Rabbit	B1	0	148	94.01
GCA_012338495.1	SAMN11491628	North America	USA:KY	2018	Chicken	B1	0	109	94.01
GCA_012380395.1	SAMN11372933	North America	USA:TX	2018	Chicken	B1	0	122	94.01
GCA_001283245.2	SAMEA1531060	Africa	Mozambique	2008	Human	B1	0	138	94.01
GCA_001286265.2	SAMEA1531065	Africa	Kenya	2009	Human	B1	6	135	94.01
GCA_012329185.1	SAMN12401875	North America	USA:AR	2019	Chicken	B1	0	113	94.01
GCA_012991025.1	SAMN12359853	North America	USA:TX	2018	Chicken	B1	0	137	94.01
GCA_012492785.1	SAMN13012108	North America	USA		Human	B1	0	114	93.94
GCA_012532575.1	SAMEA1486398					B1	0	133	94.01
GCA_012532625.1	SAMEA1486364					B1	0	133	99.96
GCA_012532375.1	SAMEA1486358					B1	0	137	94.01
GCA_012532275.1	SAMEA1486373					B1	0	139	94.01
GCA_012499145.1	SAMEA1486430					B1	0	139	94.01
GCA_012616465.1	SAMN13264476	North America	USA:AL	2019	Chicken	B1	0	110	94.01
GCA_012611385.1	SAMN13429519	North America	USA:FL	2019	Others	B1	0	127	99.96
GCA_013982895.1	SAMN15680231	Europe	United Kingdom	2020	Human	B1	0	134	94.01
GCA_012917145.2	SAMN14503383	Europe	Hungary	1988	Rabbit	B1	0	147	94.01
GCA_014582955.1	SAMN14734198	Asia	South Korea	2015	Human	B1	5	136	94.01
GCA_014633555.1	SAMN14766508	Asia	South Korea	2015	Human	B1	3	136	94.01
GCA_015156515.1	SAMN16357641	Europe	United Kingdom	2020	Human	B1	0	137	94.01
GCA_014916815.1	SAMN16414634	North America	USA:GA	2020	Chicken	B1	1	108	94.01
GCA_014985645.1	SAMN16477310	North America	USA:PA	2006	Rabbit	B1	0	136	94.01
GCA_014986825.1	SAMN16477306	North America	USA:PA	2006	Rabbit	B1	0	137	94.01
GCA_015912565.1	SAMN12738474	North America	USA:North Carolina	2011	Human	B1	0	139	94.01
GCA_015912575.1	SAMN12738472	North America	USA:North Carolina	2011	Human	B1	0	139	94.01
GCA_015912745.1	SAMN12738464	North America	USA:North Carolina	2011	Human	B1	0	130	94.01
GCA_016589075.1	SAMN17192162	North America	USA:SD	2020	Chicken	B1	0	135	94.01
GCA_016657165.1	SAMEA104165202					B1	5	122	94.01
GCA_016656865.1	SAMEA104165250					B1	6	154	94.01
GCA_017120405.1	SAMN17815100	North America	USA:AL	2020	Chicken	B1	0	124	94.01
GCA_017053735.1	SAMN13829798	Asia	Qatar:Doha	2018	Human	B1	7	126	94.01
GCA_017117105.1	SAMN08397835	Asia	China:Henan	2011	Human	B1	10	140	94.01
GCA_017257055.1	SAMN18108348	North America	USA:MD	2020	Chicken	B1	0	129	94.01
GCA_017119525.1	SAMN08398434	Asia	China:Sichuan	2015	Human	B1	3	137	94.01
GCA_017943245.1	SAMN18738602	North America	USA:SC	2021	Chicken	B1	0	108	94.01
GCA_018184295.1	SAMEA6656975	Europe	Denmark	2018	Human	B1	0	137	94.01
GCA_018198455.1	SAMEA5277964	Asia	Viet Nam	2015	Human	B1	7	123	94.01
GCA_018358445.1	SAMN19136003	North America	USA:AR	2021	Chicken	B1	0	124	94.01
GCA_018808525.1	SAMN19405347	North America	USA:AR	2021	Chicken	B1	2	104	93.94
GCA_019197515.1	SAMN20152697	North America	USA:TX	2021	Chicken	B1	0	129	94.01
GCA_019196635.1	SAMN20151330	Europe	United Kingdom	2021	Human	B1	0	149	94.01
GCA_019480645.1	SAMN20603210	Europe	United Kingdom	2019	Human	B1	0	138	94.01
GCA_019509285.1	SAMN20665821	Europe	United Kingdom	2018	Human	B1	0	131	94.01
GCA_019553485.1	SAMN20698517	Europe	United Kingdom	2018	Human	B1	0	135	94.01
GCA_019589205.1	SAMN20748574	Europe	United Kingdom	2017	Human	B1	0	137	94.01
GCA_019829025.1	SAMN21091498	North America	USA:AR	2021	Chicken	B1	0	114	94.01
GCA_019925835.1	SAMN21373973	North America	USA:AR	2021	Chicken	B1	0	106	93.94
GCA_019940855.1	SAMN21386894	Europe	United Kingdom	2021	Human	B1	0	135	94.01
GCA_020487625.1	SAMN22246858	North America	USA:NC	2021	Chicken	B1	0	114	94.01
GCA_020520705.1	SAMN22305938	North America	USA:GA	2021	Chicken	B1	1	116	94.01
GCA_020830705.1	SAMN20848501	North America	USA:IA	2007	Chicken	B1	3	131	94.01
GCA_021492185.1	SAMN25002662			2021	Chicken	B1	0	124	94.01
GCA_022217945.1	SAMN25870151	North America	USA:NE	2022	Chicken	B1	1	126	94.01
GCA_026948435.1	SAMN25353435	North America	USA:KS	2021	Chicken	B1	0	129	94.01
GCA_022356535.1	SAMN26026510	Europe	United Kingdom	2022	Human	B1	1	135	94.01
GCA_022609605.1	SAMN26750232	North America	USA:AR	2022	Chicken	B1	3	110	94.01
GCA_023055595.1	SAMN27628558	North America	USA:SC	2022	Chicken	B1	0	122	94.01
GCA_023521035.1	SAMN28565423	Europe	United Kingdom	2022	Human	B1	7	133	94.01
GCA_023761545.1	SAMN29151340	Europe	United Kingdom	2022	Human	B1	2	131	94.01
GCA_024353835.1	SAMN19104670				Sheep	B1	1	138	94.01
GCA_024354075.1	SAMN19104659				Sheep	B1	1	138	94.01
GCA_024354125.1	SAMN19104657				Sheep	B1	1	138	94.01
GCA_024354145.1	SAMN19104654				Sheep	B1	1	138	94.01
GCA_024354485.1	SAMN19104639				Sheep	B1	1	138	94.01
GCA_024379965.1	SAMEA7457272					B1	5	122	94.01
GCA_024852745.1	SAMN30444076	Europe	United Kingdom	2022	Human	B1	0	137	94.01
GCA_025144865.1	SAMN30789452	Europe	United Kingdom	2022	Human	B1	0	137	94.01
GCA_946055155.1	SAMEA110448328	South America	Guyana	2006	Others	B1	6	132	94.01
GCA_025337585.1	SAMN11954968	North America	USA:GA	2017	Others	B1	0	133	94.01
GCA_025337365.1	SAMN11954957	North America	USA:GA	2017	Others	B1	0	133	94.01
GCA_025412465.1	SAMD00262283	Asia	Japan:Miyazaki	2018		B1	8	129	94.01
GCA_025414695.1	SAMD00262333	Asia	Japan:Miyazaki	2018		B1	2	129	94.01
GCA_025413655.1	SAMD00262376	Asia	Japan:Miyazaki	2018		B1	3	129	94.01
GCA_025414435.1	SAMD00262390	Asia	Japan:Miyazaki	2018		B1	10	131	94.01
GCA_025413595.1	SAMD00262391	Asia	Japan:Miyazaki	2018		B1	10	130	94.01
GCA_025414355.1	SAMD00262401	Asia	Japan:Miyazaki	2018		B1	11	131	94.01
GCA_025471235.1	SAMN31065162	North America	USA:GA	2022	Chicken	B1	0	115	94.01
GCA_025501925.1	SAMN24967135	Asia	China: Jiangsu	2019	Sheep	B1	6	135	94.01
GCA_025527735.1	SAMN27524979	North America	Canada: ONTARIO	2014	Chicken	B1	7	125	94.01
GCA_025527535.1	SAMN27524937	North America	Canada: QUEBEC	2015	Chicken	B1	11	119	94.01
GCA_025526675.1	SAMN27524677	North America	Canada: QUEBEC	2017	Chicken	B1	7	114	94.01
GCA_025525595.1	SAMN27524978	North America	Canada: ONTARIO	2014	Chicken	B1	3	128	94.01
GCA_025525555.1	SAMN27525046	North America	Canada: NEW BRUNSWICK	2014	Chicken	B1	7	124	94.01
GCA_025525115.1	SAMN27525042	North America	Canada: ONTARIO	2014	Chicken	B1	6	129	94.01
GCA_025524135.1	SAMN27524985	North America	Canada: QUEBEC	2015	Chicken	B1	3	129	94.01
GCA_025522575.1	SAMN27524676	North America	Canada: QUEBEC	2017	Chicken	B1	7	121	94.01
GCA_026083105.1	SAMN27524992	North America	Canada: QUEBEC	2016	Chicken	B1	3	129	94.01
GCA_025521515.1	SAMN27525053	North America	Canada: ALBERTA	2015	Chicken	B1	4	123	94.01
GCA_025632885.1	SAMN31209556	North America	USA:TN	2022	Chicken	B1	0	130	94.01
GCA_025657855.1	SAMN30170573	Asia	India	2021		B1	2	136	94.01
GCA_026218895.1	SAMD00532214	Asia	Viet Nam	2013	Human	B1	9	120	94.01
GCA_026801855.1	SAMN31827342	Asia	China: Zhejiang	2019		B1	6	135	94.01
GCA_027116315.1	SAMN32298754	Europe	United Kingdom	2022	Human	B1	0	139	94.01
GCA_027235705.1	SAMN32352432	Europe	United Kingdom	2022	Human	B1	0	137	94.01
GCA_027275335.1	SAMN32247497	North America	Canada: Saskatchewan	2019	Chicken	B1	0	128	94.01
GCA_027278865.1	SAMN32247308	North America	Canada: Saskatchewan	2019	Chicken	B1	0	129	94.01
GCA_027792255.1	SAMN32629187	Europe	United Kingdom	2022	Human	B1	0	139	94.01
GCA_028197645.1	SAMN32941484	North America	USA:TN	2022	Chicken	B1	0	101	94.01
GCA_029826095.1	SAMN34218055	North America	USA:CA	2023	Chicken	B1	1	123	94.01
GCA_030001295.1	SAMN14349710	Africa	Mozambique		Human	B1	4	131	94.01
GCA_033580935.1	SAMN35146662	North America	USA:KS	2023	Chicken	B1	0	128	94.01
GCA_032945895.1	SAMN35686129			2022	Chicken	B1	0	126	94.01
GCA_031785495.1	SAMN25088003	North America	Guadeloupe	2019	Human	B1	3	133	94.01
GCA_032325415.1	SAMN25088001	North America	Guadeloupe	2019	Human	B1	3	131	94.01
GCA_031785475.1	SAMN25088000	North America	Guadeloupe	2019	Human	B1	3	134	94.01
GCA_032325375.1	SAMN25087999	North America	Guadeloupe	2019	Human	B1	3	132	94.01
GCA_033200435.1	SAMN25087998	North America	Guadeloupe	2019	Human	B1	3	134	94.01
GCA_031785395.1	SAMN25087997	North America	Guadeloupe	2019	Human	B1	3	136	94.01
GCA_032321435.1	SAMN36746982	North America	USA:MO	2023	Chicken	B1	0	127	94.01
GCA_031929205.1	SAMN36841097	North America	USA:GA	2023	Chicken	B1	0	129	94.01
GCA_031058015.1	SAMN37215889	North America	USA:PR	2023	Chicken	B1	0	118	94.01
GCA_034465725.1	SAMN38883992	North America	USA:TX	2023	Chicken	B1	0	116	93.23
GCA_036420955.1	SAMN39842160	North America	USA:SD	2024	Chicken	B1	0	130	94.01
GCA_036933505.1	SAMN40196786	Europe	United Kingdom	2023	Human	B1	2	137	94.01
GCA_036955625.1	SAMN32902865	Europe	Netherlands	2018	Human	B1	0	138	94.01
GCA_036975495.1	SAMN40219081	Europe	United Kingdom	2023	Human	B1	0	138	94.01
GCA_963869625.1	SAMEA115015877					B1	3	133	88.69
GCA_963869905.1	SAMEA115015878					B1	1	137	94.01
GCA_963870675.1	SAMEA115015879					B1	0	137	94.01
GCA_963871355.1	SAMEA115015970					B1	4	133	88.69
GCA_963872355.1	SAMEA115015978					B1	0	137	94.01
GCA_963863135.1	SAMEA115016996					B1	7	134	94.01
GCA_963872125.1	SAMEA115017373					B1	8	139	94.01
GCA_963875055.1	SAMEA115017473					B1	6	137	94.01
GCA_963875245.1	SAMEA115017474					B1	6	137	94.01
GCA_037176105.1	SAMN40442828	North America	Mexico	2017	Chicken	B1	10	128	94.01
GCA_037175155.1	SAMN40442838	North America	Mexico	2017	Chicken	B1	9	129	94.01
GCA_037431775.1	SAMN40555478	North America	USA		Human	B1	0	127	94.01
GCA_037971705.1	SAMN40748669	North America	USA:HI	2021	Chicken	B1	0	127	94.01
GCA_037981375.1	SAMN40748761	North America	USA:PA	2021	Chicken	B1	0	129	94.01
GCA_037980075.1	SAMN40748864	North America	USA:ND	2021	Chicken	B1	0	116	94.01
GCA_038015795.1	SAMN40749051	North America	USA:MD	2021	Chicken	B1	1	127	94.01
GCA_038016755.1	SAMN40859901	Europe	United Kingdom	2024	Human	B1	5	132	94.01
GCA_038106025.1	SAMN40948071	Europe	United Kingdom	2024	Human	B1	5	138	94.01
GCA_038441655.1	SAMN41062079			2024	Chicken	B1	0	131	94.01
GCA_038449985.1	SAMN41059998	North America	USA:NJ	2024	Sheep	B1	1	134	94.01

## Sheet: Table S7
snp-dists 0.8.2	PS1C_animalfeces_12	PS1C_animalfeces_13	PS1C_animalfeces_14	PS1C_animalfeces_15	PS1C_animalfeces_16	PS1C_animalfeces_17	PS1C_animalfeces_4	PS1C_animalfeces_9	PS1M_animalfeces_1	PS1M_animalfeces_2	PS1M_humofeces_1	PS1T_animalfeces_10	PS1T_animalfeces_5	PS1T_animalfeces_6	PS1T_animalfeces_7	PS1T_animalfeces_8	PS1T_animalfeces_9	PS1T_humoskin_1	GCA_000356905.1	GCA_000446625.2	GCA_000713895.1	GCA_001265175.1	GCA_001265255.1	GCA_001265735.1	GCA_001266295.1	GCA_001266435.1	GCA_001283245.2	GCA_001283265.1	GCA_001283285.1	GCA_001283365.1	GCA_001283505.1	GCA_001283525.1	GCA_001283745.1	GCA_001284025.1	GCA_001284085.1	GCA_001284125.1	GCA_001284165.2	GCA_001284425.1	GCA_001284765.1	GCA_001284985.1	GCA_001285085.1	GCA_001285565.1	GCA_001285585.2	GCA_001286265.2	GCA_001286325.1	GCA_001911555.1	GCA_001911825.1	GCA_001912035.1	GCA_002075225.1
PS1C_animalfeces_12	0	2	2	2	2	2	3	2	2	2	2	2	5	2	2	2	2	4	1703	380	1027	431	417	495	395	426	432	458	424	551	444	460	435	548	454	436	557	476	546	568	558	412	556	560	421	929	959	909	481
PS1C_animalfeces_13	2	0	0	0	0	0	1	0	0	4	0	0	3	0	0	0	0	2	1703	378	1026	431	417	492	395	423	429	454	421	551	444	457	435	548	454	436	557	476	546	568	558	412	556	560	419	929	959	909	481
PS1C_animalfeces_14	2	0	0	0	0	0	1	0	0	4	0	0	3	0	0	0	0	2	1703	378	1027	431	417	493	395	424	430	455	422	551	444	458	435	548	454	436	557	476	546	568	558	412	556	560	420	929	959	909	481
PS1C_animalfeces_15	2	0	0	0	0	0	1	0	0	4	0	0	3	0	0	0	0	2	1703	378	1026	431	417	492	395	423	429	455	421	551	444	457	435	548	454	436	557	476	546	568	558	412	556	560	419	929	959	909	481
PS1C_animalfeces_16	2	0	0	0	0	0	1	0	0	4	0	0	3	0	0	0	0	2	1703	378	1026	431	417	492	395	423	429	455	421	551	444	457	435	548	454	436	557	476	546	568	558	412	556	560	419	929	959	909	481
PS1C_animalfeces_17	2	0	0	0	0	0	1	0	0	4	0	0	3	0	0	0	0	2	1703	378	1027	431	417	493	395	424	430	456	421	551	444	458	435	548	454	436	557	476	546	568	558	412	556	560	420	929	959	909	481
PS1C_animalfeces_4	3	1	1	1	1	1	0	1	1	5	1	1	4	1	1	1	1	3	1702	378	1026	431	417	492	395	423	429	455	421	550	444	456	435	548	454	436	557	476	546	568	558	412	556	560	418	929	959	909	481
PS1C_animalfeces_9	2	0	0	0	0	0	1	0	0	4	0	0	3	0	0	0	0	2	1703	378	1027	431	417	493	395	424	430	456	421	551	444	458	435	548	453	436	557	476	546	568	558	412	556	560	420	929	959	909	481
PS1M_animalfeces_1	2	0	0	0	0	0	1	0	0	4	0	0	3	0	0	0	0	2	1703	378	1027	431	417	493	395	424	430	456	421	551	444	458	435	548	454	436	557	476	546	568	558	412	556	560	420	929	959	909	481
PS1M_animalfeces_2	2	4	4	4	4	4	5	4	4	0	4	4	7	4	4	4	4	6	1703	382	1026	431	417	496	395	427	433	459	423	551	444	459	435	548	453	436	557	476	546	568	558	412	556	560	423	929	959	909	481
PS1M_humofeces_1	2	0	0	0	0	0	1	0	0	4	0	0	3	0	0	0	0	2	1703	378	1026	431	417	492	395	423	429	455	422	551	444	457	435	548	454	436	557	476	546	568	558	412	556	560	419	929	959	909	481
PS1T_animalfeces_10	2	0	0	0	0	0	1	0	0	4	0	0	3	0	0	0	0	2	1703	378	1026	431	417	492	395	423	429	455	422	551	444	457	435	548	454	436	557	476	546	568	558	412	556	560	419	929	959	909	481
PS1T_animalfeces_5	5	3	3	3	3	3	4	3	3	7	3	3	0	3	3	3	3	5	1705	378	1026	431	417	492	395	423	429	454	421	552	445	457	436	550	454	439	557	476	546	568	558	412	558	560	419	932	960	908	480
PS1T_animalfeces_6	2	0	0	0	0	0	1	0	0	4	0	0	3	0	0	0	0	2	1703	378	1027	431	417	493	395	424	430	456	421	551	444	458	435	548	454	436	557	476	546	568	558	412	556	560	420	929	959	909	481
PS1T_animalfeces_7	2	0	0	0	0	0	1	0	0	4	0	0	3	0	0	0	0	2	1703	378	1027	431	417	493	395	424	430	456	422	551	444	458	435	548	454	436	557	476	546	568	558	412	556	560	420	929	959	909	481
PS1T_animalfeces_8	2	0	0	0	0	0	1	0	0	4	0	0	3	0	0	0	0	2	1703	378	1026	431	417	492	395	423	429	454	421	551	444	457	435	548	454	436	557	476	546	568	558	412	556	560	419	929	959	909	481
PS1T_animalfeces_9	2	0	0	0	0	0	1	0	0	4	0	0	3	0	0	0	0	2	1703	378	1026	431	417	492	394	423	429	454	423	551	443	457	434	548	453	435	557	475	546	568	558	412	556	560	419	929	959	909	481
PS1T_humoskin_1	4	2	2	2	2	2	3	2	2	6	2	2	5	2	2	2	2	0	1696	375	1024	426	415	489	391	421	426	453	418	545	441	456	432	545	450	433	554	472	543	566	554	407	552	557	417	928	956	905	477
GCA_000356905.1	1703	1703	1703	1703	1703	1703	1702	1703	1703	1703	1703	1703	1705	1703	1703	1703	1703	1696	0	1665	2131	1689	1665	1739	1725	1748	1766	1790	1710	1877	1772	1798	1769	1715	1793	1772	1719	1798	1717	1727	1728	1695	1724	1725	1756	1730	2177	2137	1788
GCA_000446625.2	380	378	378	378	378	378	378	378	378	382	378	378	378	378	378	378	378	375	1665	0	966	389	379	441	350	367	367	402	267	510	401	405	387	502	413	393	508	419	501	527	511	368	505	510	368	886	904	863	441
GCA_000713895.1	1027	1026	1027	1026	1026	1027	1026	1027	1027	1026	1026	1026	1026	1027	1027	1026	1026	1024	2131	966	0	1014	995	918	946	888	915	913	1013	1156	993	923	986	1171	1014	982	1178	1017	1163	1191	1185	1020	1175	1179	876	1434	1332	1385	1087
GCA_001265175.1	431	431	431	431	431	431	431	431	431	431	431	431	431	431	431	431	431	426	1689	389	1014	0	8	491	409	443	435	467	439	558	457	467	445	564	470	454	570	481	564	591	568	187	567	570	434	926	940	894	202
GCA_001265255.1	417	417	417	417	417	417	417	417	417	417	417	417	417	417	417	417	417	415	1665	379	995	8	0	479	410	432	428	456	434	549	455	454	442	552	464	450	561	475	554	584	563	184	558	564	425	912	927	880	195
GCA_001265735.1	495	492	493	492	492	493	492	493	493	496	492	492	492	493	493	492	492	489	1739	441	918	491	479	0	390	291	370	311	478	602	449	321	432	599	454	432	604	473	591	623	613	482	603	607	348	968	1007	964	542
GCA_001266295.1	395	395	395	395	395	395	395	395	395	395	395	395	395	395	395	395	394	391	1725	350	946	409	410	390	0	335	345	364	403	537	256	373	241	526	216	241	535	202	521	546	538	401	530	538	328	904	955	906	473
GCA_001266435.1	426	423	424	423	423	424	423	424	424	427	423	423	423	424	424	423	423	421	1748	367	888	443	432	291	335	0	303	250	416	554	383	226	374	556	401	373	565	416	552	577	573	423	569	569	281	938	963	917	490
GCA_001283245.2	432	429	430	429	429	430	429	430	430	433	429	429	429	430	430	429	429	426	1766	367	915	435	428	370	345	303	0	337	419	558	388	341	382	561	403	378	569	416	559	582	576	419	568	572	301	943	969	919	493
GCA_001283265.1	458	454	455	455	455	456	455	456	456	459	455	455	454	456	456	454	454	453	1790	402	913	467	456	311	364	250	337	0	451	586	416	284	404	584	426	404	600	448	582	608	601	450	597	600	307	964	1001	951	516
GCA_001283285.1	424	421	422	421	421	421	421	421	421	423	422	422	421	421	422	421	423	418	1710	267	1013	439	434	478	403	416	419	451	0	564	449	450	437	548	463	444	557	472	551	577	552	421	552	558	419	927	972	917	489
GCA_001283365.1	551	551	551	551	551	551	550	551	551	551	551	551	552	551	551	551	551	545	1877	510	1156	558	549	602	537	554	558	586	564	0	591	596	579	682	604	578	691	621	672	697	691	556	687	687	562	1058	625	827	627
GCA_001283505.1	444	444	444	444	444	444	444	444	444	444	444	444	445	444	444	444	443	441	1772	401	993	457	455	449	256	383	388	416	449	591	0	427	109	588	323	82	595	335	583	608	601	454	594	598	385	955	1006	952	518
GCA_001283525.1	460	457	458	457	457	458	456	458	458	459	457	457	457	458	458	457	457	456	1798	405	923	467	454	321	373	226	341	284	450	596	427	0	415	595	438	414	611	457	592	615	611	450	607	611	317	973	1012	963	522
GCA_001283745.1	435	435	435	435	435	435	435	435	435	435	435	435	436	435	435	435	434	432	1769	387	986	445	442	432	241	374	382	404	437	579	109	415	0	565	302	95	576	318	562	586	577	438	573	576	373	944	993	941	505
GCA_001284025.1	548	548	548	548	548	548	548	548	548	548	548	548	550	548	548	548	548	545	1715	502	1171	564	552	599	526	556	561	584	548	682	588	595	565	0	590	572	46	606	327	348	41	544	28	38	559	866	1091	1039	615
GCA_001284085.1	454	454	454	454	454	454	454	453	454	453	454	454	454	454	454	454	453	450	1793	413	1014	470	464	454	216	401	403	426	463	604	323	438	302	590	0	306	603	293	586	611	606	459	603	606	396	971	1020	970	533
GCA_001284125.1	436	436	436	436	436	436	436	436	436	436	436	436	439	436	436	436	435	433	1772	393	982	454	450	432	241	373	378	404	444	578	82	414	95	572	306	0	581	326	569	595	590	444	582	582	371	950	989	941	510
GCA_001284165.2	557	557	557	557	557	557	557	557	557	557	557	557	557	557	557	557	557	554	1719	508	1178	570	561	604	535	565	569	600	557	691	595	611	576	46	603	581	0	613	338	359	56	555	56	52	572	871	1099	1048	622
GCA_001284425.1	476	476	476	476	476	476	476	476	476	476	476	476	476	476	476	476	475	472	1798	419	1017	481	475	473	202	416	416	448	472	621	335	457	318	606	293	326	613	0	608	631	615	475	600	618	406	987	1036	980	541
GCA_001284765.1	546	546	546	546	546	546	546	546	546	546	546	546	546	546	546	546	546	543	1717	501	1163	564	554	591	521	552	559	582	551	672	583	592	562	327	586	569	338	608	0	130	342	548	339	336	552	863	1090	1031	622
GCA_001284985.1	568	568	568	568	568	568	568	568	568	568	568	568	568	568	568	568	568	566	1727	527	1191	591	584	623	546	577	582	608	577	697	608	615	586	348	611	595	359	631	130	0	363	567	364	361	578	887	1110	1056	644
GCA_001285085.1	558	558	558	558	558	558	558	558	558	558	558	558	558	558	558	558	558	554	1728	511	1185	568	563	613	538	573	576	601	552	691	601	611	577	41	606	590	56	615	342	363	0	553	48	27	571	881	1111	1052	624
GCA_001285565.1	412	412	412	412	412	412	412	412	412	412	412	412	412	412	412	412	412	407	1695	368	1020	187	184	482	401	423	419	450	421	556	454	450	438	544	459	444	555	475	548	567	553	0	552	556	422	922	968	915	232
GCA_001285585.2	556	556	556	556	556	556	556	556	556	556	556	556	558	556	556	556	556	552	1724	505	1175	567	558	603	530	569	568	597	552	687	594	607	573	28	603	582	56	600	339	364	48	552	0	49	565	879	1098	1051	619
GCA_001286265.2	560	560	560	560	560	560	560	560	560	560	560	560	560	560	560	560	560	557	1725	510	1179	570	564	607	538	569	572	600	558	687	598	611	576	38	606	582	52	618	336	361	27	556	49	0	570	877	1102	1051	626
GCA_001286325.1	421	419	420	419	419	420	418	420	420	423	419	419	419	420	420	419	419	417	1756	368	876	434	425	348	328	281	301	307	419	562	385	317	373	559	396	371	572	406	552	578	571	422	565	570	0	929	972	922	484
GCA_001911555.1	929	929	929	929	929	929	929	929	929	929	929	929	932	929	929	929	929	928	1730	886	1434	926	912	968	904	938	943	964	927	1058	955	973	944	866	971	950	871	987	863	887	881	922	879	877	929	0	1377	1361	999
GCA_001911825.1	959	959	959	959	959	959	959	959	959	959	959	959	960	959	959	959	959	956	2177	904	1332	940	927	1007	955	963	969	1001	972	625	1006	1012	993	1091	1020	989	1099	1036	1090	1110	1111	968	1098	1102	972	1377	0	1086	1032
GCA_001912035.1	909	909	909	909	909	909	909	909	909	909	909	909	908	909	909	909	909	905	2137	863	1385	894	880	964	906	917	919	951	917	827	952	963	941	1039	970	941	1048	980	1031	1056	1052	915	1051	1051	922	1361	1086	0	983
GCA_002075225.1	481	481	481	481	481	481	481	481	481	481	481	481	480	481	481	481	481	477	1788	441	1087	202	195	542	473	490	493	516	489	627	518	522	505	615	533	510	622	541	622	644	624	232	619	626	484	999	1032	983	0
GCA_002269725.1	510	510	510	510	510	510	509	510	510	510	510	510	510	510	510	510	510	506	1644	473	1134	542	530	569	483	525	525	553	521	637	550	566	533	381	558	535	395	569	381	409	400	520	393	393	522	825	1051	998	592
GCA_002269735.1	521	521	521	521	521	521	520	521	521	521	521	521	524	521	521	521	521	518	1626	486	1139	543	532	571	497	533	537	559	531	642	564	572	541	393	565	548	405	581	391	418	409	536	402	403	531	825	1056	1003	597
GCA_002462055.1	332	332	332	332	332	332	331	332	332	332	332	332	332	332	332	332	332	328	1620	198	930	352	344	402	313	335	332	361	250	477	360	367	347	463	375	353	470	390	461	488	471	330	468	473	333	846	883	833	397
GCA_002511275.1	420	419	420	419	420	420	420	420	420	420	420	420	420	420	420	419	420	417	1706	373	1016	431	423	475	404	416	421	446	424	551	448	455	438	545	464	442	553	477	548	574	554	412	554	557	415	929	955	906	481
GCA_002513695.1	398	396	396	396	396	396	396	396	396	400	396	396	394	396	396	396	396	392	1684	347	994	408	401	453	373	391	396	421	398	520	423	425	407	518	429	413	528	450	516	541	527	394	526	529	393	902	930	883	451
GCA_002518855.1	366	364	364	364	364	364	363	364	364	368	364	364	364	364	364	364	364	361	1651	248	964	376	372	443	344	363	364	392	295	501	392	397	379	495	405	384	504	422	493	518	503	362	499	506	362	877	910	857	431
GCA_003782485.1	417	417	417	417	417	417	417	417	417	417	417	417	417	417	417	417	417	413	1702	378	1011	196	188	485	400	426	430	454	425	555	448	457	435	547	463	442	557	480	550	573	558	180	559	563	425	931	963	905	234
GCA_012081005.1	570	570	570	570	570	570	570	570	570	570	570	570	571	570	570	570	570	565	1734	525	1196	587	576	623	548	581	588	609	573	703	612	621	595	267	619	600	284	624	341	366	282	566	282	280	585	883	1115	1062	633
GCA_012259185.1	832	831	832	832	831	832	831	832	831	831	833	832	831	831	832	831	832	823	2112	801	1441	842	831	886	823	845	845	873	842	968	869	874	854	962	882	856	969	899	966	987	970	852	969	977	840	1340	1377	1315	900
GCA_012329185.1	431	432	432	432	432	432	431	432	432	432	432	432	432	432	432	432	432	427	1721	389	1030	216	208	495	418	437	445	467	432	567	460	468	451	557	479	455	567	496	559	582	569	197	566	573	437	941	965	918	254
GCA_012338495.1	428	428	428	428	428	428	428	428	428	428	428	428	428	428	428	428	428	424	1720	393	1026	213	204	485	414	434	438	466	432	557	460	467	450	550	470	454	557	493	552	572	559	192	560	563	432	937	953	903	251
GCA_012380395.1	424	424	424	424	424	424	424	424	424	424	424	424	424	424	424	424	424	419	1709	382	1021	205	198	481	404	424	433	455	429	555	452	457	439	548	466	444	557	475	551	573	557	186	559	561	425	932	954	899	238
GCA_012383975.1	422	425	422	425	425	425	424	422	425	425	422	425	425	425	425	425	425	419	1726	385	1027	207	201	484	416	432	441	459	436	559	462	464	450	554	473	453	562	495	560	579	564	189	566	568	433	929	962	908	251
GCA_012492785.1	435	433	433	433	433	433	433	433	433	437	433	433	433	433	433	433	433	429	1734	396	1038	213	205	496	424	439	448	466	448	566	468	471	458	562	479	461	568	498	562	584	571	194	566	572	437	939	969	921	254
GCA_012499145.1	416	413	414	413	413	414	413	414	414	417	413	413	413	414	414	413	413	411	1743	365	856	427	420	330	316	268	292	293	409	543	370	298	362	541	385	359	553	395	536	565	556	409	552	554	251	921	954	900	480
GCA_012532275.1	430	427	428	427	427	428	427	428	428	431	427	427	427	428	428	427	427	425	1753	377	865	441	435	344	331	281	304	308	421	558	384	311	376	556	399	372	569	406	550	579	568	418	563	566	264	932	967	916	489
GCA_012532375.1	414	411	412	411	411	412	411	412	412	415	411	411	411	412	412	411	411	409	1741	357	869	424	418	293	318	228	288	257	409	543	373	262	362	542	379	359	556	394	537	565	556	406	552	554	268	920	949	907	476
GCA_012532575.1	354	352	352	352	352	352	352	352	352	354	352	352	352	352	352	352	352	347	1644	201	949	374	368	412	334	353	358	385	163	497	383	385	371	481	395	378	492	404	486	511	488	349	486	491	353	864	904	849	419
GCA_012532625.1	785	784	785	785	784	785	784	785	784	784	786	785	784	784	785	784	785	776	2062	755	1394	798	788	836	773	797	798	826	798	918	822	826	808	918	836	812	924	843	920	943	923	808	923	931	796	1295	1325	1270	847
GCA_012542475.1	365	363	363	363	363	363	363	363	363	367	363	363	363	363	363	363	363	358	1655	320	957	336	332	425	346	365	369	390	375	510	401	396	385	497	409	391	505	420	499	520	506	317	507	509	363	876	919	866	386
GCA_012543035.1	419	417	417	417	417	417	417	417	417	421	417	417	417	417	417	417	417	413	1712	378	1020	393	387	480	402	423	426	449	432	566	456	457	437	550	465	444	560	474	551	575	560	378	559	563	420	937	974	919	443
GCA_012545665.1	428	426	426	426	426	426	426	426	426	430	426	426	426	426	426	426	426	422	1722	380	1025	197	193	490	409	433	428	461	434	564	461	464	450	558	467	456	564	478	560	588	567	173	563	568	431	942	970	913	238
GCA_012571525.1	412	409	410	409	409	410	408	410	410	413	409	409	409	410	410	409	409	406	1736	355	875	420	408	286	313	221	289	247	399	535	367	260	357	534	378	355	545	389	530	554	546	398	541	545	260	910	943	904	466
GCA_012584095.1	472	469	470	469	469	470	468	470	470	471	469	469	469	470	470	469	469	467	1799	419	939	479	468	331	383	237	354	295	460	608	439	117	425	609	447	423	625	463	601	625	625	465	622	624	329	980	1024	973	532
GCA_012611385.1	819	818	819	819	818	819	818	819	818	818	820	819	818	818	819	818	819	810	2096	789	1432	832	822	876	810	831	833	860	832	956	857	861	842	949	868	844	956	886	951	974	957	839	956	964	829	1329	1359	1302	888
GCA_012616465.1	438	438	438	438	438	438	438	438	438	438	438	438	438	438	438	438	438	434	1723	389	1031	207	201	492	417	442	444	468	439	568	466	469	454	555	478	457	563	490	559	581	566	194	566	570	442	935	973	912	250
GCA_012709015.1	355	353	353	353	353	353	353	353	353	357	353	353	353	353	353	353	353	349	1647	315	957	337	330	416	341	356	361	384	364	495	393	386	374	482	395	379	489	419	485	506	492	315	493	495	353	863	901	851	385
GCA_012710065.1	409	407	407	407	407	407	407	407	407	409	407	407	407	407	407	407	407	403	1699	253	1006	427	420	469	392	409	409	441	218	553	438	441	424	539	450	431	549	470	539	563	544	406	543	549	407	921	964	907	474
GCA_012710205.1	424	421	422	421	421	422	421	422	422	425	421	421	421	422	422	421	421	419	1757	369	874	439	429	337	330	281	303	304	418	556	383	315	370	553	394	368	569	413	546	573	569	416	566	567	260	929	970	919	488
GCA_012727355.1	369	367	367	367	367	367	367	367	367	371	367	367	367	367	367	367	367	363	1663	325	965	349	342	432	349	372	375	399	377	509	404	404	384	502	412	391	510	433	502	525	512	327	513	513	369	886	919	865	397
GCA_012730295.1	367	365	365	365	365	365	365	365	365	369	365	365	365	365	365	365	365	362	1664	324	968	349	342	433	348	371	374	398	376	509	404	403	384	500	411	391	510	433	502	524	511	325	511	513	368	884	919	865	396
GCA_012736775.1	290	288	288	288	288	288	288	288	288	292	288	288	288	288	288	288	288	285	1542	138	865	310	307	351	271	284	291	318	192	425	314	316	303	413	328	309	422	337	414	442	422	286	422	423	286	795	804	758	353
GCA_012917145.2	388	388	388	388	388	388	388	388	388	390	388	388	386	388	388	388	388	384	1670	327	969	396	390	443	357	378	383	407	388	517	410	414	393	510	422	399	512	432	507	531	517	382	516	517	381	893	926	877	442
GCA_012991025.1	419	419	419	419	419	419	419	419	419	419	419	419	419	419	419	419	419	415	1704	377	1022	199	194	483	408	429	435	460	429	559	450	463	438	549	466	445	556	487	552	575	559	179	559	561	426	929	964	910	237
GCA_013047535.1	385	385	385	385	385	385	384	385	385	389	385	384	383	385	385	385	385	381	1674	335	978	399	393	446	364	385	386	409	385	523	413	415	397	512	421	401	522	443	510	534	522	383	523	523	378	890	936	882	452
GCA_013053205.1	439	442	439	442	442	442	442	439	442	442	439	442	442	442	442	442	442	435	1731	395	1036	215	211	503	426	448	451	478	448	572	471	476	459	561	484	464	569	506	564	587	572	197	572	575	444	948	974	922	255
GCA_013057385.1	435	436	436	436	436	436	435	436	436	436	436	436	436	436	436	436	436	430	1732	397	1038	221	214	503	421	450	449	477	444	572	471	480	457	564	483	462	573	503	569	592	576	199	576	579	449	949	971	924	258
GCA_013982895.1	444	441	441	441	441	442	441	442	442	445	441	441	440	442	442	441	441	438	1765	388	908	450	443	300	345	231	317	262	432	570	402	270	390	567	414	392	577	418	561	586	575	435	574	577	291	949	979	924	493
GCA_014419965.1	393	393	393	393	393	393	393	393	393	393	393	393	393	393	393	393	393	390	1683	226	986	406	398	450	372	394	394	419	286	529	418	424	407	519	430	412	529	444	518	546	526	388	526	528	391	899	938	882	456
GCA_014582955.1	398	398	398	398	398	398	398	398	398	398	398	398	398	398	398	398	398	395	1695	282	996	409	400	463	382	399	403	431	329	542	427	431	416	529	440	423	540	455	531	556	538	393	538	541	399	910	952	898	468
GCA_014633555.1	394	394	394	394	394	394	394	394	394	394	394	394	394	394	394	394	394	391	1690	278	991	406	397	460	377	396	400	428	325	539	426	427	413	525	437	420	536	453	527	550	534	389	534	537	396	905	949	894	465
GCA_014916815.1	439	441	439	441	441	441	441	439	441	441	439	441	441	441	441	441	442	435	1721	397	1034	223	217	495	426	446	449	472	447	569	468	475	458	560	484	460	569	504	563	585	572	207	573	575	443	938	964	913	263
GCA_014985645.1	260	260	260	260	260	260	260	260	260	260	260	260	260	260	260	260	260	257	1592	266	909	331	324	379	295	318	317	348	315	458	344	348	328	440	348	332	453	364	444	469	450	314	449	451	312	823	864	813	384
GCA_014986825.1	261	261	261	261	261	261	261	261	261	261	261	261	261	261	261	261	261	258	1592	266	909	330	323	378	295	317	317	347	316	458	344	347	328	439	348	331	451	370	445	469	449	314	448	451	311	823	864	813	384
GCA_015156515.1	460	457	458	457	457	458	457	458	458	461	457	457	457	458	458	457	457	455	1792	406	918	471	460	256	364	251	333	277	446	588	418	286	407	587	427	405	598	445	584	605	601	447	597	600	309	966	1004	954	518
GCA_015912565.1	475	476	476	476	476	476	475	476	476	476	476	476	476	476	476	476	476	473	1768	358	1073	478	463	537	460	477	479	506	410	619	505	510	496	605	517	498	611	536	605	628	613	465	611	613	474	990	1032	980	545
GCA_015912575.1	529	530	530	530	530	530	529	530	530	530	530	530	530	530	530	530	530	526	1814	407	1123	528	516	579	507	524	530	558	459	664	551	556	544	654	564	544	655	584	653	677	660	510	659	661	526	1037	1071	1022	593
GCA_015912745.1	522	522	522	522	522	522	522	522	522	522	522	522	522	522	522	522	522	519	1815	406	1122	526	517	570	509	522	529	556	451	665	551	556	543	659	566	545	663	579	655	679	665	513	662	665	524	1038	1075	1027	589
GCA_016589075.1	451	451	451	451	451	451	450	451	451	451	451	451	451	451	451	451	451	447	1739	409	1047	229	222	515	431	454	463	483	457	584	481	486	465	576	494	471	585	515	581	601	588	209	588	592	457	950	985	929	271
GCA_016656865.1	474	474	474	474	474	474	474	474	474	474	474	474	473	474	474	474	474	471	1755	431	1070	245	245	541	464	486	480	508	484	626	513	514	497	615	520	503	624	536	617	639	623	229	621	626	484	985	1028	975	297
GCA_016657165.1	516	516	516	516	516	516	516	516	516	516	516	516	515	516	516	516	516	511	1649	477	1115	528	522	558	486	513	517	539	522	620	543	552	534	451	548	529	462	560	445	471	464	518	458	459	510	829	1033	974	587
GCA_017053735.1	469	466	466	466	466	467	466	467	467	470	466	466	466	467	467	466	466	463	1792	423	938	479	470	332	378	264	354	295	464	595	432	298	420	593	438	424	604	449	584	612	604	470	602	604	326	971	1004	959	525
GCA_017117105.1	406	403	404	403	403	404	403	404	404	407	403	403	403	404	404	403	403	402	1744	358	859	423	411	322	317	267	288	289	402	542	370	301	357	541	382	355	553	400	534	558	556	403	553	554	247	914	958	907	474
GCA_017119525.1	395	395	395	395	395	395	395	395	395	395	395	395	397	395	395	395	395	393	1744	410	1050	462	454	522	432	448	454	481	454	591	483	483	468	581	491	474	592	504	584	606	591	452	590	593	451	956	996	945	526
GCA_017120405.1	417	417	417	417	417	417	417	417	417	417	417	417	417	417	417	417	417	413	1702	377	1017	197	192	476	403	419	431	452	429	550	449	452	435	540	461	439	547	481	543	567	550	179	550	555	420	913	946	900	239
GCA_017257055.1	433	433	433	433	433	433	431	433	433	433	433	433	433	433	433	433	433	429	1724	389	1032	208	199	492	413	441	444	467	439	570	463	468	449	558	474	455	567	496	565	586	569	187	570	572	439	941	977	917	247
GCA_017943245.1	401	401	401	401	401	401	400	401	401	401	401	401	401	401	401	401	401	397	1599	368	962	199	191	463	395	418	415	440	413	524	436	447	427	520	451	430	526	467	520	539	529	187	532	533	413	874	906	847	243
GCA_018184295.1	426	424	424	424	424	424	424	424	424	428	424	424	423	424	424	424	424	420	1726	384	1028	398	395	491	412	432	435	459	438	577	463	463	446	566	475	453	573	493	562	587	574	387	577	578	428	947	986	930	452
GCA_018198455.1	440	440	440	440	440	440	440	440	440	440	440	440	440	440	440	440	440	436	1729	395	1044	409	399	504	423	444	449	473	451	577	476	476	463	572	480	468	582	502	574	594	583	395	584	585	439	951	984	936	462
GCA_018358445.1	442	442	442	442	442	442	441	442	442	442	442	442	442	442	442	442	442	437	1724	397	1043	213	207	509	424	452	453	478	452	573	475	482	457	566	484	465	575	503	572	592	577	196	576	579	448	945	981	927	255
GCA_018808525.1	424	425	425	425	425	425	423	425	425	425	425	425	425	425	425	425	425	420	1700	379	1021	214	205	485	410	431	435	457	427	547	450	461	440	543	468	441	552	487	543	563	554	194	555	558	424	922	936	893	245
GCA_019196635.1	441	438	439	438	438	439	438	439	439	442	438	438	438	439	439	438	438	434	1770	385	902	450	442	317	347	252	318	279	432	568	399	290	392	569	412	393	582	420	563	591	585	431	580	581	293	946	980	935	500
GCA_019197515.1	439	439	439	439	439	439	439	439	439	439	439	439	439	439	439	439	439	434	1736	401	1037	222	214	507	426	452	453	481	452	582	474	480	461	570	486	467	580	506	576	599	580	203	582	584	451	954	986	927	260
GCA_019480645.1	428	426	426	426	426	426	426	426	426	430	426	426	426	426	426	426	426	422	1728	385	1029	205	201	496	410	433	437	463	438	566	461	466	452	562	473	459	569	485	564	592	570	180	566	571	434	946	970	917	244
GCA_019509285.1	463	460	460	460	460	461	460	461	461	464	460	460	460	461	461	460	460	457	1783	411	926	469	463	319	364	255	338	283	455	587	422	290	411	585	433	412	596	442	580	607	597	456	594	596	315	966	995	946	513
GCA_019553485.1	459	456	456	456	456	457	456	457	457	460	456	456	455	457	457	456	456	453	1786	405	921	460	457	312	362	247	337	277	447	588	415	283	409	587	432	405	597	437	582	607	596	451	595	595	310	962	998	944	510
GCA_019589205.1	463	460	461	460	460	461	459	461	461	464	460	460	460	461	461	460	460	458	1784	409	920	469	460	260	362	252	335	276	450	582	418	290	407	585	431	405	600	437	582	608	595	446	593	596	311	966	996	951	511
GCA_019829025.1	437	437	437	437	437	437	437	437	437	437	437	437	436	437	437	437	437	431	1706	391	1017	216	209	483	419	432	441	469	443	555	466	467	448	549	469	452	558	497	553	572	560	206	559	563	434	931	942	904	260
GCA_019925835.1	419	419	419	419	419	419	419	419	419	419	419	419	419	419	419	419	419	414	1711	378	1016	205	198	481	406	423	432	453	431	550	452	460	440	544	467	442	553	485	541	564	555	192	556	557	422	925	941	894	248
GCA_019940855.1	456	453	454	453	453	454	453	454	454	457	453	453	453	454	454	453	453	451	1783	404	917	461	454	254	358	244	330	275	449	576	414	284	405	581	423	404	593	435	577	604	593	441	590	592	306	959	988	942	513
GCA_020487625.1	417	417	417	417	417	417	416	417	417	417	417	417	417	417	417	417	417	413	1614	376	969	211	205	474	405	429	428	453	422	537	447	457	439	533	463	439	541	474	537	556	541	195	544	546	422	885	924	862	249
GCA_020520705.1	438	438	438	438	438	438	438	437	438	438	438	438	438	438	438	438	438	434	1707	393	1015	218	208	487	416	439	443	469	435	555	463	470	447	555	473	451	561	493	554	573	566	200	566	569	434	919	942	900	259
GCA_020830705.1	391	391	391	391	391	391	391	391	391	391	391	391	391	391	391	391	391	387	1680	347	994	170	163	457	374	401	404	428	397	531	421	427	406	514	434	414	523	453	523	545	525	147	526	528	399	899	933	871	208
GCA_021492185.1	436	436	436	436	436	436	436	436	436	436	436	436	436	436	436	436	436	431	1732	398	1036	219	211	504	422	445	448	475	446	577	471	477	458	567	484	463	577	503	570	592	579	200	579	583	444	946	975	926	257
GCA_022217945.1	418	418	418	418	418	418	418	418	418	418	418	418	418	418	418	418	418	414	1713	380	1022	200	192	485	404	433	434	458	427	560	456	463	441	547	466	445	556	482	553	575	559	182	559	562	426	933	963	908	240
GCA_022356535.1	468	465	466	465	465	466	465	466	466	469	465	465	465	466	466	465	465	462	1792	411	930	467	460	351	366	280	342	307	456	589	422	320	417	594	435	413	603	442	589	616	602	454	602	604	315	968	1000	955	517
GCA_022609605.1	452	455	452	455	455	455	455	452	455	455	452	455	454	455	455	455	455	448	1745	411	1051	231	224	512	442	456	467	484	467	578	490	488	476	577	497	477	586	521	581	600	587	215	588	592	457	953	980	935	276
GCA_023055595.1	431	431	431	431	431	431	429	431	431	431	431	431	431	431	431	431	431	427	1727	390	1027	209	199	489	415	438	442	465	438	561	463	467	451	556	474	454	564	492	558	580	566	191	568	570	434	938	965	918	248
GCA_023521035.1	484	481	481	481	481	482	481	482	482	485	481	481	481	482	482	481	481	478	1808	429	950	484	478	340	386	271	358	302	470	609	445	306	432	610	453	436	622	463	604	630	623	474	619	622	336	986	1018	967	536
GCA_023761545.1	486	484	484	484	484	484	484	484	484	488	484	484	484	484	484	484	484	480	1773	437	1076	253	242	533	465	485	490	515	496	627	514	518	504	612	528	508	621	541	617	645	623	217	620	620	489	991	1029	974	287
GCA_024353835.1	419	417	417	417	417	417	417	417	417	421	417	417	417	417	417	417	417	414	1708	375	1022	397	389	479	397	421	421	447	422	559	449	455	433	546	461	440	555	472	545	571	553	377	557	557	419	940	970	917	444
GCA_024354075.1	421	419	419	419	419	419	419	419	419	423	419	419	419	419	419	419	419	416	1715	376	1024	398	390	483	397	423	426	449	425	559	453	458	437	550	465	443	559	476	550	575	558	380	561	561	424	944	971	918	450
GCA_024354125.1	419	417	417	417	417	417	417	417	417	421	417	417	417	417	417	417	417	414	1712	376	1022	398	389	480	397	421	424	447	424	559	450	456	435	549	462	442	558	475	548	574	558	379	560	560	422	943	970	922	447
GCA_024354145.1	421	418	419	419	419	419	419	419	418	422	419	419	419	418	419	418	419	416	1714	375	1024	398	389	483	398	424	424	448	425	560	452	458	437	549	465	444	559	475	548	575	557	380	560	561	423	944	971	920	448
GCA_024354485.1	421	418	419	419	419	419	419	419	418	422	419	419	419	418	419	418	419	417	1714	377	1024	400	391	482	400	423	426	448	425	561	453	458	437	550	464	444	560	477	550	576	559	381	561	562	424	945	972	923	450
GCA_024379965.1	512	512	512	512	512	512	512	512	512	512	512	512	511	512	512	512	512	507	1652	473	1114	529	521	559	482	514	516	540	519	622	537	552	531	453	548	527	464	566	445	471	466	519	460	461	511	831	1039	977	584
GCA_024852745.1	445	442	443	442	442	443	442	443	443	446	442	442	441	443	443	442	442	439	1775	392	909	449	439	328	353	260	323	291	442	577	408	300	400	575	418	399	590	426	574	599	589	436	583	590	301	952	987	935	504
GCA_025144865.1	432	430	430	430	430	430	430	430	430	434	430	430	430	430	430	430	430	426	1725	384	1028	203	201	493	412	433	436	465	440	572	464	467	453	563	474	459	570	483	566	594	572	180	568	573	435	947	974	919	240
GCA_025337365.1	393	393	393	393	393	393	393	393	393	393	393	393	393	393	393	393	394	390	1677	280	992	402	395	459	379	396	396	426	329	539	429	428	414	526	436	420	535	452	525	549	537	392	536	538	395	900	951	899	466
GCA_025337585.1	393	393	393	393	393	393	393	393	393	393	393	393	393	393	393	393	394	390	1682	281	998	404	397	463	382	400	400	428	329	545	432	431	415	530	438	423	539	454	529	553	541	394	540	542	398	905	957	902	467
GCA_025412465.1	434	434	434	434	434	434	434	434	434	434	434	434	434	434	434	434	434	429	1727	392	1028	212	209	494	417	443	443	471	442	573	464	471	451	562	477	458	571	497	565	589	574	195	574	576	440	948	977	917	253
GCA_025413595.1	431	431	431	431	431	431	431	431	431	431	431	431	431	431	431	431	431	426	1724	388	1025	212	206	492	415	439	440	468	439	571	462	468	448	558	474	456	567	494	563	587	570	193	570	572	438	946	967	915	250
GCA_025413655.1	423	423	423	423	423	423	423	423	423	423	423	423	422	423	423	423	423	418	1715	381	1019	200	198	487	405	430	433	460	433	563	452	461	439	551	464	446	561	480	553	576	562	184	563	565	431	937	960	908	242
GCA_025414355.1	429	429	429	429	429	429	429	429	429	429	429	429	429	429	429	429	429	424	1723	387	1023	211	204	491	416	439	440	468	441	569	464	469	448	558	474	456	567	495	561	585	571	192	570	572	436	945	974	915	248
GCA_025414435.1	429	429	429	429	429	429	429	429	429	429	429	429	429	429	429	429	429	424	1722	388	1023	207	205	491	413	439	439	467	438	569	460	467	447	556	473	454	565	493	561	585	568	192	568	570	436	944	971	913	250
GCA_025414695.1	428	428	428	428	428	428	428	428	428	428	428	428	427	428	428	428	428	423	1718	385	1017	206	201	487	411	436	436	464	435	566	457	465	445	555	471	451	565	491	557	581	567	187	567	570	433	942	971	911	245
GCA_025471235.1	418	418	418	418	418	418	418	418	418	418	418	418	418	418	418	418	418	414	1693	372	1014	199	193	475	405	422	426	454	428	540	446	457	433	539	462	438	547	481	543	568	550	182	549	553	416	920	941	898	240
GCA_025501925.1	136	134	134	134	134	134	134	134	134	138	134	134	137	134	134	134	134	133	1705	375	1017	435	424	489	397	422	422	448	421	552	445	453	437	545	455	439	554	469	544	569	555	411	550	556	417	924	960	914	480
GCA_025521515.1	398	398	398	398	398	398	398	398	398	398	398	398	398	398	398	398	398	394	1684	352	992	170	168	457	376	394	405	425	403	530	424	428	412	519	432	414	526	459	523	544	529	156	531	534	401	902	929	876	219
GCA_025522575.1	425	425	425	425	425	425	425	425	425	425	425	425	425	425	425	425	425	421	1719	381	1019	205	198	478	404	427	432	455	432	558	453	457	440	552	466	445	560	483	554	578	561	180	562	566	429	935	958	907	238
GCA_025524135.1	424	424	424	424	424	424	423	424	424	424	424	424	424	424	424	424	424	420	1716	381	1021	199	194	483	402	427	434	457	430	562	454	459	441	547	465	447	557	482	554	575	558	179	559	561	429	934	962	908	238
GCA_025525115.1	417	417	417	417	417	417	417	417	417	417	417	417	417	417	417	417	417	413	1708	374	1015	192	186	478	399	422	428	449	425	551	449	452	435	541	460	441	550	481	546	567	552	172	552	556	424	925	952	902	234
GCA_025525555.1	415	415	415	415	415	415	415	415	415	415	415	415	415	415	415	415	415	411	1709	373	1011	188	184	473	396	419	425	447	426	544	444	452	432	541	452	436	549	476	542	564	551	174	551	554	421	923	945	900	233
GCA_025525595.1	415	415	415	415	415	415	415	415	415	415	415	415	415	415	415	415	415	411	1708	373	1011	193	188	474	393	420	425	449	425	551	442	453	430	541	454	436	549	470	544	569	553	173	553	554	421	929	946	896	228
GCA_025526675.1	418	418	418	418	418	418	418	418	418	418	418	418	418	418	418	418	418	415	1706	374	1009	195	192	470	397	421	425	446	424	549	448	452	435	542	459	440	551	472	545	566	553	174	554	555	418	919	944	890	230
GCA_025527535.1	412	412	412	412	412	412	412	412	412	412	412	412	412	412	412	412	412	408	1700	367	1005	184	181	468	387	409	418	440	418	542	439	445	427	533	450	428	541	469	534	555	544	168	545	547	415	913	937	892	223
GCA_025527735.1	410	410	410	410	410	410	410	410	410	410	410	410	410	410	410	410	410	406	1702	366	1005	184	182	466	387	414	417	442	416	545	437	445	425	535	450	430	544	470	539	563	546	165	547	549	413	920	944	891	220
GCA_025632885.1	449	450	450	450	450	450	449	450	450	450	450	450	450	450	450	450	450	445	1736	409	1047	229	222	512	435	462	461	488	455	589	480	490	470	576	496	475	585	515	582	605	587	210	588	591	460	962	990	936	267
GCA_025657855.1	491	489	489	489	489	489	488	489	489	491	489	489	489	489	489	489	489	486	1829	441	962	500	490	356	407	260	374	319	486	626	460	143	453	629	477	452	637	489	627	652	642	486	637	639	351	1008	1036	994	551
GCA_026083105.1	425	425	425	425	425	425	424	425	425	425	425	425	425	425	425	425	425	421	1714	381	1020	199	193	484	402	428	432	456	430	562	453	458	439	547	464	445	556	485	553	575	557	179	558	560	427	934	962	909	238
GCA_026218895.1	442	442	441	442	442	441	442	441	441	442	442	442	442	441	442	442	442	438	1728	393	1041	412	403	502	429	446	448	472	448	584	475	480	464	571	485	468	583	507	574	597	580	394	582	582	446	957	982	935	464
GCA_026801855.1	142	140	141	141	140	141	141	140	140	145	141	141	142	141	141	140	140	141	1718	380	1025	437	425	495	401	427	430	455	426	557	451	460	441	555	461	443	565	481	552	576	565	414	563	566	423	933	966	920	487
GCA_026948435.1	440	442	440	442	442	442	442	440	442	442	440	442	442	442	442	442	442	436	1740	400	1041	224	219	504	431	453	455	481	451	583	478	483	465	570	491	470	578	510	576	598	582	200	582	584	449	954	985	926	259
GCA_027116315.1	440	440	440	440	440	440	440	440	440	440	440	440	439	440	440	440	440	435	1733	400	1040	207	206	502	426	443	449	474	449	585	476	477	464	571	486	471	578	496	575	602	577	188	578	578	447	956	987	940	250
GCA_027235705.1	394	392	392	392	392	392	392	392	392	396	392	392	392	392	392	392	392	388	1683	238	991	403	400	457	371	392	395	420	286	533	419	423	409	519	431	415	527	441	520	546	528	386	524	530	392	901	939	884	455
GCA_027275335.1	431	431	431	431	431	431	431	431	431	431	431	431	431	431	431	431	431	427	1721	385	1029	205	199	493	409	438	441	464	436	568	460	466	445	554	470	452	564	485	560	584	566	184	566	569	436	937	973	916	244
GCA_027278865.1	428	428	428	428	428	428	427	428	428	428	428	428	428	428	428	428	428	425	1710	384	1023	206	199	486	408	431	435	459	432	562	451	460	441	553	463	446	561	484	554	574	563	183	565	566	431	937	961	910	242
GCA_027792255.1	379	380	380	380	380	380	380	380	380	380	380	379	379	380	380	380	380	377	1675	343	983	402	394	462	364	384	388	415	389	532	415	418	402	514	426	408	523	433	516	544	522	385	520	523	385	900	938	881	450
GCA_028197645.1	431	431	431	431	431	431	430	431	431	431	431	431	430	431	431	431	431	427	1708	386	1030	214	206	483	412	436	435	462	434	549	461	466	447	547	471	450	556	494	553	572	558	193	557	563	431	930	948	899	255
GCA_029826095.1	425	425	425	425	425	425	424	425	425	425	425	425	425	425	425	425	425	420	1721	389	1027	213	204	493	410	437	440	466	435	555	458	467	446	555	475	451	562	492	558	577	566	194	566	569	433	936	953	912	254
GCA_030001295.1	447	447	447	447	447	447	447	447	447	447	447	447	447	447	447	447	446	444	1779	408	994	459	455	439	176	386	393	413	455	590	305	425	289	574	265	292	585	63	572	599	589	451	584	589	381	962	1002	959	524
GCA_031058015.1	421	421	421	421	421	421	420	421	421	421	421	421	421	421	421	421	421	417	1622	384	972	213	206	485	412	440	435	458	433	545	454	464	446	541	468	446	549	486	543	561	551	200	552	556	429	886	931	870	257
GCA_031785395.1	412	412	412	412	412	412	412	412	412	412	412	412	412	412	412	412	412	409	1708	295	1008	425	416	477	396	414	419	447	344	558	447	447	435	543	460	441	553	474	543	569	551	405	550	554	414	924	964	914	484
GCA_031785475.1	424	424	424	424	424	424	424	424	424	424	424	424	424	424	424	424	424	421	1716	306	1020	433	425	488	405	424	425	457	357	566	454	456	447	550	466	450	561	481	550	575	558	417	557	561	423	931	971	920	496
GCA_031785495.1	421	421	420	421	421	421	421	421	421	421	421	421	421	421	421	421	421	418	1710	304	1010	429	424	480	402	415	417	449	348	556	453	447	444	544	463	449	553	473	547	568	554	413	552	556	418	921	963	913	493
GCA_031929205.1	469	472	469	472	472	472	472	469	472	472	469	472	472	472	472	472	472	465	1757	422	1061	239	233	524	453	477	482	505	478	606	501	504	486	591	511	493	598	533	601	620	601	224	602	604	475	973	1007	953	281
GCA_032321435.1	441	442	442	442	442	442	441	442	442	442	442	442	442	442	442	442	442	437	1735	402	1041	222	216	504	424	453	455	480	449	577	473	482	460	566	489	466	575	505	571	593	577	204	575	581	451	952	979	929	262
GCA_032325375.1	419	419	419	419	419	419	419	419	419	419	419	419	419	419	419	419	419	416	1710	298	1016	427	418	482	401	417	421	451	353	562	453	451	444	545	461	446	556	474	546	573	553	411	552	556	421	922	966	913	491
GCA_032325415.1	411	411	411	411	411	411	411	411	411	411	411	411	411	411	411	411	411	408	1700	294	1008	421	411	476	396	409	418	444	342	549	442	443	434	537	456	439	546	467	540	566	545	407	544	548	412	916	952	904	482
GCA_032945895.1	446	446	446	446	446	446	446	446	446	446	446	446	446	446	446	446	446	441	1734	405	1045	222	214	512	432	460	460	486	454	587	480	486	466	574	495	472	584	513	578	603	585	206	586	589	457	960	990	931	263
GCA_033200435.1	419	419	419	419	419	419	419	419	419	419	419	419	419	419	419	419	419	416	1709	301	1013	425	418	481	399	420	422	451	351	558	452	453	441	544	462	446	554	471	546	571	553	414	552	556	419	920	966	911	488
GCA_033580935.1	445	448	445	448	448	448	448	445	448	448	445	448	448	448	448	448	448	440	1743	402	1049	221	217	506	432	452	457	482	458	587	478	481	465	574	491	472	583	512	582	603	584	201	585	589	454	956	992	931	262
GCA_034465725.1	432	432	432	432	432	432	432	432	432	432	432	432	432	432	432	432	432	427	1727	394	1031	214	203	492	416	441	443	464	439	561	464	470	454	561	480	457	572	494	562	583	572	196	574	575	437	941	963	917	254
GCA_036420955.1	437	437	437	437	437	437	437	437	437	437	437	437	437	437	437	437	437	432	1738	402	1039	221	213	509	427	454	455	482	453	583	476	483	462	573	489	469	582	507	577	599	584	204	585	587	452	957	986	929	258
GCA_036933505.1	484	481	483	482	481	483	481	482	482	484	482	482	482	483	483	481	481	480	1823	436	963	493	481	350	399	254	382	317	483	626	455	141	449	626	469	445	637	475	621	646	638	477	635	637	352	1001	1038	986	543
GCA_036955625.1	359	357	357	357	357	357	357	357	357	361	357	357	357	357	357	357	357	353	1655	316	958	334	330	426	340	363	364	389	369	505	392	395	376	494	404	381	502	423	493	517	505	317	501	505	358	883	916	865	387
GCA_036975495.1	388	386	386	386	386	386	386	386	386	390	386	386	386	386	386	386	386	383	1668	219	980	401	390	446	361	384	387	412	281	522	411	418	401	513	426	407	521	434	512	541	519	380	518	521	384	891	927	870	452
GCA_037175155.1	423	423	423	423	423	423	423	423	423	423	423	423	423	423	423	423	423	419	1713	383	1021	204	197	491	409	436	439	465	434	565	460	468	443	555	471	451	563	490	559	582	567	187	566	568	432	937	968	912	240
GCA_037176105.1	430	430	430	430	430	430	430	430	430	430	430	430	430	430	430	430	430	426	1721	389	1027	210	201	487	413	437	443	466	435	559	465	468	451	556	473	456	565	491	564	588	566	189	568	569	438	937	964	913	246
GCA_037431775.1	466	465	466	465	466	466	466	466	466	466	466	466	465	466	466	465	466	463	1744	422	1058	477	471	518	453	466	467	493	473	607	496	498	481	602	504	486	609	520	595	619	610	466	605	611	463	977	1018	959	532
GCA_037971705.1	451	451	451	451	451	451	451	451	451	451	451	451	451	451	451	451	451	447	1738	413	1054	232	223	521	437	466	465	493	456	594	484	494	470	582	498	475	592	517	586	608	593	214	593	597	461	968	998	941	270
GCA_037980075.1	432	435	432	435	435	435	435	432	435	435	432	435	435	435	435	435	435	428	1730	397	1036	217	211	494	426	442	450	469	447	568	472	471	462	563	481	465	569	506	569	589	573	201	574	576	442	935	969	919	258
GCA_037981375.1	456	456	456	456	456	456	456	456	456	456	456	456	456	456	456	456	456	452	1744	417	1053	233	227	521	439	471	473	498	461	592	492	498	477	581	503	483	590	516	591	613	593	219	591	596	465	969	992	938	275
GCA_038015795.1	453	453	453	453	453	453	453	453	453	453	453	453	453	453	453	453	453	449	1745	411	1055	231	221	513	436	460	463	489	460	587	482	491	471	575	495	476	585	515	581	604	586	209	587	591	459	967	993	933	270
GCA_038016755.1	472	469	470	469	469	470	468	470	470	471	469	469	469	470	470	469	469	467	1810	432	947	489	478	343	391	247	368	309	471	618	451	130	438	616	460	439	630	469	614	638	629	472	624	629	342	994	1027	980	539
GCA_038106025.1	502	500	500	500	500	500	499	500	500	502	500	500	500	500	500	500	500	498	1832	446	973	507	496	364	412	273	386	331	495	637	471	155	456	631	479	462	641	486	628	653	643	491	641	642	365	1012	1048	998	556
GCA_038441655.1	436	436	436	436	436	436	436	436	436	436	436	436	436	436	436	436	436	431	1735	399	1036	223	215	504	423	450	452	476	449	580	471	478	457	572	484	464	579	506	573	596	584	203	583	585	446	954	980	924	260
GCA_038449985.1	448	445	446	445	445	446	445	446	446	449	445	445	445	446	446	445	445	442	1774	392	910	456	446	322	348	265	323	289	435	569	408	298	391	572	412	392	584	432	568	592	589	434	584	586	298	946	985	939	510
GCA_900450135.1	288	286	286	286	286	286	286	286	286	290	286	286	286	286	286	286	286	284	1548	139	872	313	308	356	273	286	289	317	191	426	315	316	301	417	326	306	427	345	418	441	428	289	426	432	285	802	809	763	362
GCA_946055155.1	443	443	443	443	443	443	443	443	443	443	443	443	443	443	443	443	442	439	1781	403	1001	455	447	449	205	390	396	415	449	593	315	429	294	578	123	300	590	282	575	601	592	444	591	593	385	964	1007	961	510
GCA_963863135.1	1703	1703	1703	1703	1703	1703	1702	1703	1703	1703	1703	1703	1705	1703	1703	1703	1703	1696	0	1665	2131	1689	1665	1739	1725	1748	1766	1790	1710	1877	1772	1798	1769	1716	1793	1772	1720	1798	1718	1727	1729	1695	1725	1726	1756	1731	2177	2137	1788
GCA_963869625.1	551	551	551	551	551	551	550	551	551	551	551	551	552	551	551	551	551	545	1877	510	1156	558	549	602	537	554	558	586	564	0	591	596	579	682	604	578	691	621	672	697	691	556	687	687	562	1058	625	827	627
GCA_963869905.1	546	546	546	546	546	546	546	546	546	546	546	546	546	546	546	546	546	543	1717	501	1163	564	554	591	521	552	559	582	551	672	583	592	562	327	586	569	338	608	0	130	342	548	339	336	552	863	1090	1031	622
GCA_963870675.1	568	568	568	568	568	568	568	568	568	568	568	568	568	568	568	568	568	566	1727	527	1191	591	584	623	546	577	582	608	577	697	608	615	586	348	611	595	359	631	130	0	363	567	364	361	578	887	1110	1056	644
GCA_963871355.1	959	959	959	959	959	959	959	959	959	959	959	959	960	959	959	959	959	956	2177	904	1332	940	927	1007	955	963	969	1001	972	625	1006	1012	993	1091	1020	989	1099	1036	1090	1110	1111	968	1098	1102	972	1377	0	1086	1032
GCA_963872125.1	929	929	929	929	929	929	929	929	929	929	929	929	932	929	929	929	929	928	1730	886	1434	926	912	968	904	938	943	964	927	1058	955	973	944	866	971	950	871	987	863	887	881	922	879	877	929	0	1377	1361	999
GCA_963872355.1	909	909	909	909	909	909	909	909	909	909	909	909	908	909	909	909	909	905	2137	863	1385	894	880	964	906	917	919	951	917	827	952	963	941	1039	970	941	1048	980	1031	1056	1052	915	1051	1051	922	1361	1086	0	983
GCA_963875055.1	510	510	510	510	510	510	509	510	510	510	510	510	510	510	510	510	510	506	1644	473	1134	542	530	569	483	525	525	553	521	637	550	566	533	381	558	535	395	569	381	409	400	520	393	393	522	825	1051	998	592
GCA_963875245.1	521	521	521	521	521	521	520	521	521	521	521	521	524	521	521	521	521	518	1626	486	1139	543	532	571	497	533	537	559	531	642	564	572	541	393	565	548	405	581	391	418	409	536	402	403	531	825	1056	1003	597
PS1T_humoskin_9	2	0	0	0	0	0	1	0	0	4	0	0	3	0	0	0	0	3	1705	378	1031	432	418	494	395	425	431	457	423	551	444	460	436	548	455	437	558	477	546	568	559	412	556	560	421	936	961	914	482
[truncated: 160 more columns]

## Sheet: Table S8
sample_id	num_contigs	size	gc	md5	rep_type(s)	rep_type_accession(s)	relaxase_type(s)	relaxase_type_accession(s)	mpf_type	mpf_type_accession(s)	orit_type(s)	orit_accession(s)	predicted_mobility	mash_nearest_neighbor	mash_neighbor_distance	mash_neighbor_identification	primary_cluster_id	secondary_cluster_id	predicted_host_range_overall_rank	predicted_host_range_overall_name	observed_host_range_ncbi_rank	observed_host_range_ncbi_name	reported_host_range_lit_rank	reported_host_range_lit_name	associated_pmid(s)
PS1C_animalfeces_10:novel_6d7ac45e78a7c2aff17014ac2ef28db3	1	3152	0.466053	6d7ac45e78a7c2aff17014ac2ef28db3	rep_cluster_2335	KU302809_00001	-	-	-	-	-	-	non-mobilizable	CP026574	0.0610707	Escherichia coli	novel_6d7ac45e78a7c2aff17014ac2ef28db3	-	multi-phylla	Actinomycetota,Bacillota,Pseudomonadota	multi-phylla	Actinomycetota,Bacillota,Pseudomonadota	order	Enterobacterales	20008783
PS1C_animalfeces_10:AB237	2	4361	0.556294	8fa3e2b26d35d5ba6e14f34320637cdb	ColpVC	JX133088	-	-	-	-	MOBP	AB027308	mobilizable	CP041121	0.0247621	Escherichia coli	AB237	AJ935	order	Enterobacterales	order	Enterobacterales	-	-	-
PS1C_animalfeces_11:AB005	1	89173	0.479058	f5636e1c1035f490aeeeeca58091dfa8	rep_cluster_1704	001113__CP011430_00070	-	-	-	-	-	-	non-mobilizable	CP041570	0.0204789	Escherichia coli	AB005	AJ531	family	Enterobacteriaceae	family	Enterobacteriaceae	-	-	-
PS1C_animalfeces_11:AA338	1	88801	0.502506	56869566e7fc4f329822cddcbdc33607	IncFII,IncI-gamma/K1	AJ851089,CP002968	MOBF	NC_017627_00068	MPF_F	NC_008460_00107,NC_010719_00097,NC_019094_00068,NC_019037_00027,NC_017639_00100,NC_007675_00027,NC_017639_00094,NC_019094_00090,NC_010409_00124,NC_019037_00043,NC_022651_00077,NC_013437_00116,08-5333_00200	MOBF	CP010192	conjugative	CP015072	0.045678	Escherichia coli	AA338	-	family	Enterobacteriaceae	family	Enterobacteriaceae	-	-	-
PS1C_animalfeces_12:AA313	3	106608	0.504934	47e03abe116d3f911b88a9b3d4604d67	IncFIA,IncFIB,rep_cluster_2313	CP030197_00001,000101__NZ_CP012345_00042,CP025980_00001	MOBF	NC_017627_00068	MPF_F	NC_022651_00077,NC_010409_00124,NC_019094_00090,NC_017639_00094,NC_007675_00027,NC_017639_00100,NC_018966_00040,NC_010488_00021,NC_009837_00049,NC_013437_00116,08-5333_00200	-	-	conjugative	CP027448	0.0485634	Escherichia coli	AA313	-	family	Enterobacteriaceae	family	Enterobacteriaceae	-	-	-
PS1C_animalfeces_13:AA313	3	125114	0.510399	28f3b86ab20e0722854dec63e4b7611e	IncFIA,IncFIB,IncFIC,rep_cluster_2313	CP030197_00001,000101__NZ_CP012345_00042,AY458016,CP025980_00001	MOBF	NC_017627_00068	MPF_F	NC_009837_00049,NC_010488_00021,NC_018966_00040,NC_017639_00100,NC_007675_00027,NC_017639_00094,NC_019094_00090,NC_010409_00124,NC_019037_00043,NC_022651_00077,NC_013437_00116,08-5333_00200	-	-	conjugative	CP027448	0.0450347	Escherichia coli	AA313	-	family	Enterobacteriaceae	family	Enterobacteriaceae	-	-	-
PS1C_animalfeces_14:AA313	3	125114	0.510399	28f3b86ab20e0722854dec63e4b7611e	IncFIA,IncFIB,IncFIC,rep_cluster_2313	CP030197_00001,000101__NZ_CP012345_00042,AY458016,CP025980_00001	MOBF	NC_017627_00068	MPF_F	NC_009837_00049,NC_010488_00021,NC_018966_00040,NC_017639_00100,NC_007675_00027,NC_017639_00094,NC_019094_00090,NC_010409_00124,NC_019037_00043,NC_022651_00077,NC_013437_00116,08-5333_00200	-	-	conjugative	CP027448	0.0450347	Escherichia coli	AA313	-	family	Enterobacteriaceae	family	Enterobacteriaceae	-	-	-
PS1C_animalfeces_14:AD482	1	4470	0.506935	23c8938c3279f2f3da625e1a6ec9022a	rep_cluster_2350,rep_cluster_2370	CP035723_00002,CP033698_00001	-	-	-	-	MOBF,MOBP,MOB_unknown	CP000430,NZ_CP016585,NC_019986	mobilizable	CP033763	0.0243695	Escherichia coli	AD482	AN053	genus	Escherichia	genus	Escherichia	-	-	-
PS1C_animalfeces_14:AA979	2	3987	0.503888	52d28d69f27ae331fa277acd0528983e	Col156	CP001126_00001	-	-	-	-	-	-	non-mobilizable	AP017615	0.0196919	Escherichia coli	AA979	AJ485	family	Enterobacteriaceae	family	Enterobacteriaceae	genus	Escherichia	25389419
PS1C_animalfeces_15:AA313	3	106608	0.504934	2038201400d7a022960933d62c535027	IncFIA,IncFIB,IncFIC,rep_cluster_2313	CP030197_00001,000101__NZ_CP012345_00042,AY458016,CP025980_00001	MOBF	NC_017627_00068	MPF_F	NC_009837_00049,NC_010488_00021,NC_018966_00040,NC_017639_00100,NC_007675_00027,NC_017639_00094,NC_019094_00090,NC_010409_00124,NC_019037_00043,NC_022651_00077,NC_013437_00116,08-5333_00200	-	-	conjugative	CP027448	0.0485634	Escherichia coli	AA313	-	family	Enterobacteriaceae	family	Enterobacteriaceae	-	-	-
PS1C_animalfeces_16:AA313	3	125114	0.510399	0011452d1d4b7717dddfeebb49bb7a33	IncFIA,IncFIB,rep_cluster_2313	CP030197_00001,000101__NZ_CP012345_00042,CP025980_00001	MOBF	NC_017627_00068	MPF_F	NC_022651_00077,NC_010409_00124,NC_019094_00090,NC_017639_00094,NC_007675_00027,NC_017639_00100,NC_018966_00040,NC_010488_00021,NC_009837_00049,NC_013437_00116,08-5333_00200	-	-	conjugative	CP027448	0.0450347	Escherichia coli	AA313	-	family	Enterobacteriaceae	family	Enterobacteriaceae	-	-	-
PS1C_animalfeces_17:AA313	3	125114	0.510399	6f62f04e555c0e8bb131e2f573141408	IncFIA,IncFIB,IncFIC,rep_cluster_2313	CP030197_00001,000101__NZ_CP012345_00042,AY458016,CP025980_00001	MOBF	NC_017627_00068	MPF_F	NC_009837_00049,NC_010488_00021,NC_018966_00040,NC_017639_00100,NC_007675_00027,NC_017639_00094,NC_019094_00090,NC_010409_00124,NC_019037_00043,NC_022651_00077,NC_013437_00116,08-5333_00200	-	-	conjugative	CP027448	0.0450347	Escherichia coli	AA313	-	family	Enterobacteriaceae	family	Enterobacteriaceae	-	-	-
PS1C_animalfeces_3:novel_e38bc481606593e76440100498f8644b	1	3152	0.470495	e38bc481606593e76440100498f8644b	rep_cluster_2335	KU302809_00001	-	-	-	-	-	-	non-mobilizable	CP026574	0.0610707	Escherichia coli	novel_e38bc481606593e76440100498f8644b	-	multi-phylla	Actinomycetota,Bacillota,Pseudomonadota	multi-phylla	Actinomycetota,Bacillota,Pseudomonadota	order	Enterobacterales	20008783
PS1C_animalfeces_3:AB241	1	2491	0.540345	b6842f0b1a288f8e69b5bc332597e74a	ColpVC	JX133088	-	-	-	-	MOBP	AB027308	mobilizable	CP016574	0.0349268	Salmonella enterica subsp. enterica serovar Heidelberg	AB241	-	order	Enterobacterales	order	Enterobacterales	-	-	-
PS1C_animalfeces_3:AB237	1	1870	0.573262	b6325f103e807cd4bda445a8d4519899	ColpVC	JX133088	-	-	-	-	-	-	non-mobilizable	CP041121	0.00152214	Escherichia coli	AB237	AJ935	order	Enterobacterales	order	Enterobacterales	-	-	-
PS1C_animalfeces_4:AA313	3	124752	0.510308	ee87fa6e2deb5e1e0b2143cde7f17cd3	IncFIA,IncFIB,IncFIC,rep_cluster_2313	CP030197_00001,000101__NZ_CP012345_00042,AY458016,CP025980_00001	MOBF	NC_017627_00068	MPF_F	NC_009837_00049,NC_010488_00021,NC_018966_00040,NC_017639_00100,NC_007675_00027,NC_017639_00094,NC_019094_00090,NC_010409_00124,NC_019037_00043,NC_022651_00077,NC_013437_00116,08-5333_00200	-	-	conjugative	CP027448	0.0450347	Escherichia coli	AA313	-	family	Enterobacteriaceae	family	Enterobacteriaceae	-	-	-
PS1C_animalfeces_4:AB040	1	2459	0.516063	cb183f87751395f45a54658165ec3ce8	rep_cluster_2335	KU302809_00001	-	-	-	-	MOBP,MOB_unknown	CP001388,NC_017722	mobilizable	CP041736	0.00075568	Enterobacter hormaechei subsp. steigerwaltii	AB040	AJ579	multi-phylla	Actinomycetota,Bacillota,Pseudomonadota	multi-phylla	Actinomycetota,Bacillota,Pseudomonadota	order	Enterobacterales	20008783
PS1C_animalfeces_6:novel_e486a8061f4a80af61e6be80a65b46b6	1	3152	0.472081	e486a8061f4a80af61e6be80a65b46b6	rep_cluster_2335	KU302809_00001	-	-	-	-	-	-	non-mobilizable	CP026574	0.0610707	Escherichia coli	novel_e486a8061f4a80af61e6be80a65b46b6	-	multi-phylla	Actinomycetota,Bacillota,Pseudomonadota	multi-phylla	Actinomycetota,Bacillota,Pseudomonadota	order	Enterobacterales	20008783
PS1C_animalfeces_6:AB237	2	4361	0.556294	8fa3e2b26d35d5ba6e14f34320637cdb	ColpVC	JX133088	-	-	-	-	MOBP	AB027308	mobilizable	CP041121	0.0247621	Escherichia coli	AB237	AJ935	order	Enterobacterales	order	Enterobacterales	-	-	-
PS1C_animalfeces_9:AA313	3	124752	0.510308	a7b661123127d7422353734c16e0025d	IncFIA,IncFIB,IncFIC,rep_cluster_2313	CP030197_00001,000101__NZ_CP012345_00042,AY458016,CP025980_00001	MOBF	NC_017627_00068	MPF_F	NC_009837_00049,NC_010488_00021,NC_018966_00040,NC_017639_00100,NC_007675_00027,NC_017639_00094,NC_019094_00090,NC_010409_00124,NC_019037_00043,NC_022651_00077,NC_013437_00116,08-5333_00200	-	-	conjugative	CP027448	0.0450347	Escherichia coli	AA313	-	family	Enterobacteriaceae	family	Enterobacteriaceae	-	-	-
PS1C_humofeces_1:AA474	1	92566	0.500648	3a070591a86133a779aaa99187500478	IncI-gamma/K1	CP002968	MOBP	NC_019097	MPF_I	NC_019097_00085,NZ_CM001473_00069,NC_022267_00069,NC_019097_00075,NC_015965_00072,NC_023290_00086,NC_019111_00038,NC_022267_00057,NC_019097_00056	MOBP	JN253636	conjugative	CP036203	0.0217093	Escherichia coli	AA474	AI610	order	Enterobacterales	family	Enterobacteriaceae	order	Enterobacterales	23333216; 30761100; 25987637; 21470454; 29899511; 20851899
PS1C_humofeces_1:AA315	1	70307	0.514785	55f8c1420c9a26d779e90ed9ac74bc3f	IncFIA,IncFIC	000136__AP014877_00014,AP009242	MOBF	NC_017627_00068	MPF_F	NC_009837_00049,NC_010488_00021,NC_018966_00040,NC_017639_00100,NC_007675_00027,NC_017639_00094,NC_019094_00090,NC_010409_00124,NC_019037_00043,NC_022651_00077,NC_013437_00116,08-5333_00200	MOBF	CP010192	conjugative	AP018140	0.0334751	Escherichia coli	AA315	-	family	Enterobacteriaceae	family	Enterobacteriaceae	-	-	-
PS1C_humoskin_2:novel_c75a94fbb93a628b44831b6cd2283058	1	3152	0.465419	c75a94fbb93a628b44831b6cd2283058	rep_cluster_2335	KU302809_00001	-	-	-	-	-	-	non-mobilizable	CP026574	0.0610707	Escherichia coli	novel_c75a94fbb93a628b44831b6cd2283058	-	multi-phylla	Actinomycetota,Bacillota,Pseudomonadota	multi-phylla	Actinomycetota,Bacillota,Pseudomonadota	order	Enterobacterales	20008783
PS1C_humoskin_2:AB241	1	2491	0.537535	1a86a27748119c1c758a77f41f364f7e	ColpVC	JX133088	-	-	-	-	MOBP	AB027308	mobilizable	CP016574	0.0349268	Salmonella enterica subsp. enterica serovar Heidelberg	AB241	-	order	Enterobacterales	order	Enterobacterales	-	-	-
PS1C_humoskin_2:AB237	1	1870	0.572727	9dd0e5ba8269716caece57f2bd68ad4d	ColpVC	JX133088	-	-	-	-	-	-	non-mobilizable	CP041121	0.00152214	Escherichia coli	AB237	AJ935	order	Enterobacterales	order	Enterobacterales	-	-	-
PS1M_animalfeces_1:AA313	3	106608	0.504934	6a77587131edc356043c0af2bd1795e5	IncFIA,IncFIB,IncFIC,rep_cluster_2313	CP030197_00001,000101__NZ_CP012345_00042,AY458016,CP025980_00001	MOBF	NC_017627_00068	MPF_F	NC_009837_00049,NC_010488_00021,NC_018966_00040,NC_017639_00100,NC_007675_00027,NC_017639_00094,NC_019094_00090,NC_010409_00124,NC_019037_00043,NC_022651_00077,NC_013437_00116,08-5333_00200	-	-	conjugative	CP027448	0.0485634	Escherichia coli	AA313	-	family	Enterobacteriaceae	family	Enterobacteriaceae	-	-	-
PS1M_animalfeces_2:AA313	3	125114	0.510375	fb68138fd454f5aa0690c06266fd224c	IncFIA,IncFIB,IncFIC,rep_cluster_2313	CP030197_00001,000101__NZ_CP012345_00042,AY458016,CP025980_00001	MOBF	NC_017627_00068	MPF_F	NC_009837_00049,NC_010488_00021,NC_018966_00040,NC_017639_00100,NC_007675_00027,NC_017639_00094,NC_019094_00090,NC_010409_00124,NC_019037_00043,NC_022651_00077,NC_013437_00116,08-5333_00200	-	-	conjugative	CP027448	0.0450347	Escherichia coli	AA313	-	family	Enterobacteriaceae	family	Enterobacteriaceae	-	-	-
PS1M_humofeces_1:AA313	3	125114	0.510399	28f3b86ab20e0722854dec63e4b7611e	IncFIA,IncFIB,IncFIC,rep_cluster_2313	CP030197_00001,000101__NZ_CP012345_00042,AY458016,CP025980_00001	MOBF	NC_017627_00068	MPF_F	NC_009837_00049,NC_010488_00021,NC_018966_00040,NC_017639_00100,NC_007675_00027,NC_017639_00094,NC_019094_00090,NC_010409_00124,NC_019037_00043,NC_022651_00077,NC_013437_00116,08-5333_00200	-	-	conjugative	CP027448	0.0450347	Escherichia coli	AA313	-	family	Enterobacteriaceae	family	Enterobacteriaceae	-	-	-
PS1P_humoskin_1:AA171	12	98159	0.519912	723f1712b47bb80c64142a0257f530a5	IncFIA,IncFII,IncFII	000136__AP014877_00014,AJ851089,KF954760	MOBF	NC_017627_00068	MPF_F	NC_008460_00097,NC_017639_00100,NC_007675_00027,NC_017639_00094,NC_019094_00090,NC_010409_00124,NC_019037_00043,NC_022651_00077,NC_013437_00116,NC_008460_00107,NC_010719_00097,08-5333_00200	MOBF	NZ_CM001473	conjugative	CP010882	0.0202797	Escherichia coli	AA171	AH824	order	Enterobacterales	order	Enterobacterales	family	Enterobacteriaceae	20851899
PS1P_humoskin_1:AA174	1	18960	0.516825	8365707130b5155edcf0bf75960fb8d9	IncFIB	000096__NC_019117_00097	-	-	-	-	-	-	non-mobilizable	CP023361	0.0501998	Escherichia coli	AA174	-	order	Enterobacterales	order	Enterobacterales	order	Enterobacterales	11254626; 19482926; 15781495; 20851899; 16257053
PS1P_humoskin_1:AA147	1	5752	0.470793	e31cda5764f98dcdd6b34b56ddfaabda	rep_cluster_2401	CP039864_00003	MOBP	NC_022662_00003	-	-	MOBP	NC_019078	mobilizable	NC_022662	0.000458924	Escherichia coli JJ1886	AA147	AH786	family	Enterobacteriaceae	family	Enterobacteriaceae	-	-	-
PS1P_humoskin_1:AA977	1	5288	0.471823	b6c9ca7378dc66af3d54a0a3d9ea6bd5	Col156	CP001126_00001	MOBQ	NC_019783_00003	-	-	-	-	mobilizable	CP034960	0.000167546	Escherichia coli	AA977	AJ479	family	Enterobacteriaceae	family	Enterobacteriaceae	genus	Escherichia	25389419
PS1P_humoskin_1:AA579	1	4193	0.498688	e14e63081d449b9cc64c866620641173	rep_cluster_1778	001202__CP011432_00001	MOBQ	NC_011411_00002	-	-	MOBQ,MOBQ	NC_009791,NC_013503	mobilizable	CP012629	7.15897e-05	Escherichia coli	AA579	AI797	family	Enterobacteriaceae	family	Enterobacteriaceae	-	-	-
PS1P_humoskin_1:AB685	1	1672	0.52811	138145b1038075e96bde682291417052	Col(MG828)	NC_008486	-	-	-	-	MOBP,MOB_unknown	AB027308,JN985534	mobilizable	CP023858	0.00781808	Escherichia coli	AB685	AK563	order	Enterobacterales	order	Enterobacterales	genus	Escherichia	30761100
PS1P_humoskin_2:AA171	14	95788	0.519052	d4c370b87c16153c2a5028dd6de0459c	IncFIA,IncFII,IncFII	000136__AP014877_00014,AJ851089,KF954760	MOBF	NC_017627_00068	MPF_F	NC_008460_00107,NC_010719_00097,08-5333_00200,NC_022651_00077,NC_010409_00124,NC_019094_00090,NC_017639_00094,NC_007675_00027,NC_017639_00100,NC_008460_00097,NC_013437_00116	MOBF	NZ_CM001473	conjugative	CP010882	0.0202797	Escherichia coli	AA171	AH824	order	Enterobacterales	order	Enterobacterales	family	Enterobacteriaceae	20851899
PS1P_humoskin_2:AA174	2	19987	0.517987	540d51aaa56a4c12c427fe002c1befb5	IncFIB	000096__NC_019117_00097	-	-	-	-	-	-	non-mobilizable	CP023361	0.0478612	Escherichia coli	AA174	-	order	Enterobacterales	order	Enterobacterales	order	Enterobacterales	11254626; 19482926; 15781495; 20851899; 16257053
PS1P_humoskin_2:AA147	1	5752	0.470967	23806a72a18077bb0db563285014abfb	rep_cluster_2401	CP039864_00003	MOBP	NC_022662_00003	-	-	MOBP	NC_019078	mobilizable	NC_022662	0.000458924	Escherichia coli JJ1886	AA147	AH786	family	Enterobacteriaceae	family	Enterobacteriaceae	-	-	-
PS1P_humoskin_2:AA977	1	5288	0.470121	8e29ccd8220cbdc8b70d87331010cff4	Col156	CP001126_00001	MOBQ	NC_019783_00003	-	-	-	-	mobilizable	CP034960	0.000167546	Escherichia coli	AA977	AJ479	family	Enterobacteriaceae	family	Enterobacteriaceae	genus	Escherichia	25389419
PS1P_humoskin_2:AA579	1	4193	0.495588	df2997e3a9047da3bcd31230573e16c3	rep_cluster_1778	001202__CP011432_00001	MOBQ	NC_011411_00002	-	-	MOBQ,MOBQ	NC_013503,NC_009791	mobilizable	CP012629	7.15897e-05	Escherichia coli	AA579	AI797	family	Enterobacteriaceae	family	Enterobacteriaceae	-	-	-
PS1P_humoskin_2:AB685	1	1672	0.514952	e045a7c3d4b2f74b50e3c3ecb47fd49d	Col(MG828)	NC_008486	-	-	-	-	MOBP,MOB_unknown	AB027308,JN985534	mobilizable	CP023858	0.00781808	Escherichia coli	AB685	AK563	order	Enterobacterales	order	Enterobacterales	genus	Escherichia	30761100
PS1T_animalfeces_10:AA313	3	106608	0.504934	2038201400d7a022960933d62c535027	IncFIA,IncFIB,IncFIC,rep_cluster_2313	CP030197_00001,000101__NZ_CP012345_00042,AY458016,CP025980_00001	MOBF	NC_017627_00068	MPF_F	NC_009837_00049,NC_010488_00021,NC_018966_00040,NC_017639_00100,NC_007675_00027,NC_017639_00094,NC_019094_00090,NC_010409_00124,NC_019037_00043,NC_022651_00077,NC_013437_00116,08-5333_00200	-	-	conjugative	CP027448	0.0485634	Escherichia coli	AA313	-	family	Enterobacteriaceae	family	Enterobacteriaceae	-	-	-
PS1T_animalfeces_2:AB005	1	89173	0.479035	c0e370e0b1462a9e5b254ff17c6b768f	rep_cluster_1704	001113__CP011430_00070	-	-	-	-	-	-	non-mobilizable	CP041570	0.0204789	Escherichia coli	AB005	AJ531	family	Enterobacteriaceae	family	Enterobacteriaceae	-	-	-
PS1T_animalfeces_2:AA316	2	55751	0.524026	0e4ef6e590e96901b57f14810178f32d	IncFII	AJ851089	MOBF	NC_017627_00068	MPF_F	NC_008460_00107,NC_010719_00097,NC_019094_00068,NC_019037_00027,NC_017639_00100,NC_007675_00027,NC_017639_00094,NC_019094_00090,NC_010409_00124,NC_019037_00043,NC_022651_00077,NC_013437_00116,08-5333_00200	MOBF	CP010192	conjugative	LT838203	0.0362143	Escherichia coli	AA316	-	order	Enterobacterales	order	Enterobacterales	family	Enterobacteriaceae	20851899
PS1T_animalfeces_2:AA579	1	4194	0.515021	caf145ac7b0ef5b46b73b202e9cd69c9	rep_cluster_1778	001211__AP017616_00002	MOBQ	NC_011411_00002	-	-	MOBQ,MOBQ	NC_013327,NC_009791	mobilizable	CP018996	7.15897e-05	Escherichia coli	AA579	AI802	family	Enterobacteriaceae	family	Enterobacteriaceae	-	-	-
PS1T_animalfeces_4:novel_6d7ac45e78a7c2aff17014ac2ef28db3	1	3152	0.466053	6d7ac45e78a7c2aff17014ac2ef28db3	rep_cluster_2335	KU302809_00001	-	-	-	-	-	-	non-mobilizable	CP026574	0.0610707	Escherichia coli	novel_6d7ac45e78a7c2aff17014ac2ef28db3	-	multi-phylla	Actinomycetota,Bacillota,Pseudomonadota	multi-phylla	Actinomycetota,Bacillota,Pseudomonadota	order	Enterobacterales	20008783
PS1T_animalfeces_4:AB241	1	2491	0.540345	f7ac1ad285c071dcfd032c819dd16daf	ColpVC	JX133088	-	-	-	-	MOBP	AB027308	mobilizable	CP016574	0.0349268	Salmonella enterica subsp. enterica serovar Heidelberg	AB241	-	order	Enterobacterales	order	Enterobacterales	-	-	-
PS1T_animalfeces_4:AB237	1	1870	0.573262	b6325f103e807cd4bda445a8d4519899	ColpVC	JX133088	-	-	-	-	-	-	non-mobilizable	CP041121	0.00152214	Escherichia coli	AB237	AJ935	order	Enterobacterales	order	Enterobacterales	-	-	-
PS1T_animalfeces_6:AA313	1	125608	0.512276	db0c80aea3a2069338d82f68830a4435	IncFIA,IncFIB,IncFIC,rep_cluster_2313	CP030197_00001,000101__NZ_CP012345_00042,AY458016,CP025980_00001	MOBF	NC_017627_00068	MPF_F	NC_009837_00049,NC_010488_00021,NC_018966_00040,NC_017639_00100,NC_007675_00027,NC_017639_00094,NC_019094_00090,NC_010409_00124,NC_019037_00043,NC_022651_00077,NC_013437_00116,08-5333_00200	-	-	conjugative	CP027448	0.0451943	Escherichia coli	AA313	-	family	Enterobacteriaceae	family	Enterobacteriaceae	-	-	-
PS1T_animalfeces_7:AA313	3	106608	0.504934	6a77587131edc356043c0af2bd1795e5	IncFIA,IncFIB,IncFIC,rep_cluster_2313	CP030197_00001,000101__NZ_CP012345_00042,AY458016,CP025980_00001	MOBF	NC_017627_00068	MPF_F	NC_009837_00049,NC_010488_00021,NC_018966_00040,NC_017639_00100,NC_007675_00027,NC_017639_00094,NC_019094_00090,NC_010409_00124,NC_019037_00043,NC_022651_00077,NC_013437_00116,08-5333_00200	-	-	conjugative	CP027448	0.0485634	Escherichia coli	AA313	-	family	Enterobacteriaceae	family	Enterobacteriaceae	-	-	-
PS1T_animalfeces_8:AA313	3	125114	0.510399	28f3b86ab20e0722854dec63e4b7611e	IncFIA,IncFIB,IncFIC,rep_cluster_2313	CP030197_00001,000101__NZ_CP012345_00042,AY458016,CP025980_00001	MOBF	NC_017627_00068	MPF_F	NC_009837_00049,NC_010488_00021,NC_018966_00040,NC_017639_00100,NC_007675_00027,NC_017639_00094,NC_019094_00090,NC_010409_00124,NC_019037_00043,NC_022651_00077,NC_013437_00116,08-5333_00200	-	-	conjugative	CP027448	0.0450347	Escherichia coli	AA313	-	family	Enterobacteriaceae	family	Enterobacteriaceae	-	-	-
PS1T_animalfeces_9:AA313	3	125114	0.510399	28f3b86ab20e0722854dec63e4b7611e	IncFIA,IncFIB,IncFIC,rep_cluster_2313	CP030197_00001,000101__NZ_CP012345_00042,AY458016,CP025980_00001	MOBF	NC_017627_00068	MPF_F	NC_009837_00049,NC_010488_00021,NC_018966_00040,NC_017639_00100,NC_007675_00027,NC_017639_00094,NC_019094_00090,NC_010409_00124,NC_019037_00043,NC_022651_00077,NC_013437_00116,08-5333_00200	-	-	conjugative	CP027448	0.0450347	Escherichia coli	AA313	-	family	Enterobacteriaceae	family	Enterobacteriaceae	-	-	-
PS1T_humofeces_1:AA977	1	5288	0.471823	b6c9ca7378dc66af3d54a0a3d9ea6bd5	Col156	CP001126_00001	MOBQ	NC_019783_00003	-	-	-	-	mobilizable	CP034960	0.000167546	Escherichia coli	AA977	AJ479	family	Enterobacteriaceae	family	Enterobacteriaceae	genus	Escherichia	25389419
PS1T_humofeces_1:AB243	1	2516	0.528617	35e5ec6f4011dabbf719c157661a5c53	Col(MP18)	NC_013652	-	-	-	-	-	-	non-mobilizable	CP032886	0.025894	Escherichia coli	AB243	-	genus	Escherichia	genus	Escherichia	-	-	-
PS1T_humofeces_1:AA579	3	6361	0.490489	38c8259fa1df32829311b62a67af403e	rep_cluster_1778,rep_cluster_1778	001201__CP010878_00001,001202__CP011432_00001	MOBQ	NC_011411_00002	-	-	MOBQ,MOBQ,MOBQ,MOBQ	NC_010672,NC_016036,NC_013503,NC_009791	mobilizable	CP018966	0.00793	Escherichia coli	AA579	AI799	family	Enterobacteriaceae	family	Enterobacteriaceae	-	-	-
PS1T_humofeces_1:AB692	1	2027	0.451899	1fe692cb7c9978f55ab32c163d12c9a0	Col(MG828)	NC_008486	-	-	-	-	MOBP	NC_002145	mobilizable	CP032887	0.0119383	Escherichia coli	AB692	AK572	order	Enterobacterales	order	Enterobacterales	genus	Escherichia	30761100
PS1T_humoskin_1:AA313	1	122598	0.509992	21a5c69590b084673ad441219ad11d4a	IncFIA,IncFIB,rep_cluster_2313	CP030197_00001,000101__NZ_CP012345_00042,CP025980_00001	MOBF	NC_017627_00068	MPF_F	NC_022651_00077,NC_010409_00124,NC_019094_00090,NC_017639_00094,NC_007675_00027,NC_017639_00100,NC_018966_00040,NC_010488_00021,NC_009837_00049,NC_013437_00116,08-5333_00200	-	-	conjugative	CP027448	0.0450347	Escherichia coli	AA313	-	family	Enterobacteriaceae	family	Enterobacteriaceae	-	-	-
PS1T_humoskin_5:AA811	3	43069	0.519515	7e75ff7860dac2bb0ca058c2f26fbdb9	IncR	000204__CP008701_00115	-	-	-	-	MOBF	NZ_CP016035	mobilizable	KY486279	0.00698112	Salmonella sp.	AA811	AJ173	order	Enterobacterales	order	Enterobacterales	genus	Klebsiella	23711894
PS1T_humoskin_5:AA594	8	45301	0.473367	49f384741f03444d07b96fadc053bc79	IncY	000230__CP009168_00001	-	-	-	-	-	-	non-mobilizable	CP033095	0.0346987	Escherichia coli	AA594	-	family	Enterobacteriaceae	family	Enterobacteriaceae	genus	Escherichia	28031198
PS1T_humoskin_5:AA374	8	46810	0.486798	4d2d9e7da2ce8fad7a4e66327e51aa7e	IncFIB	000107__CP014778_00094	-	-	-	-	-	-	non-mobilizable	CP010243	0.0507636	Escherichia coli	AA374	-	order	Enterobacterales	order	Enterobacterales	order	Enterobacterales	11254626; 19482926; 15781495; 20851899; 16257053
PS1T_humoskin_5:AB717	1	8470	0.4183	7e92c0c45a6087c6fda8b7e1da54ac83	IncX1	000215__KC853434_00019	-	-	-	-	-	-	non-mobilizable	CP035345	0.00969064	Escherichia coli	AB717	AK605	order	Enterobacterales	order	Enterobacterales	family	Enterobacteriaceae	21625636; 22470007
PS1T_humoskin_5:AC120	1	6592	0.609678	1efe0fa08396c71e851e106c3a0908a0	IncQ1	000192__AM183225_00009	MOBQ	CP022499	-	-	MOBQ	CP011651	mobilizable	KP205272	0.0132573	Escherichia coli	AC120	AL174	phylum	Pseudomonadota	phylum	Pseudomonadota	phylum	Pseudomonadota	2653965; 25389419; 20851899
PS2C_animalfeces_10:AA376	7	54633	0.479436	439990ce0ae3f14cb31aefe4a6bd269b	IncY	000230__CP009168_00001	-	-	-	-	-	-	non-mobilizable	CP032890	0.0150285	Escherichia coli	AA376	AI367	family	Enterobacteriaceae	family	Enterobacteriaceae	genus	Escherichia	28031198
PS2C_animalfeces_10:AB443	1	5549	0.472337	1d42d996a1cc801adcac60c480a8b0c7	rep_cluster_2350	CP041342_00001	MOBP	NC_019076_00002	-	-	MOBP	NZ_CP011417	mobilizable	CP035351	0.0370638	Escherichia coli	AB443	-	multi-phylla	Actinomycetota,Bacillota,Bacteroidota,Pseudomonadota	multi-phylla	Actinomycetota,Bacillota,Bacteroidota,Pseudomonadota	genus	Escherichia	6263753; 17122402; 26802429
PS2C_animalfeces_10:AA579	1	4180	0.490909	f896de30733a1720426e59dabe38f8f2	Col8282,rep_cluster_1778	DQ995352,001198__NC_010486_00001	MOBQ	NC_011411_00002	-	-	MOBQ,MOBQ	NC_016036,NC_010672	mobilizable	CP033851	0.0198213	Escherichia coli	AA579	AI799	family	Enterobacteriaceae	family	Enterobacteriaceae	-	-	-
PS2C_animalfeces_13:AA474	11	114080	0.511623	010ba0366cabaca4586d79b9b68dadb3	IncI-gamma/K1	MG764547	MOBP	NC_019097	MPF_I	NC_019097_00085,NZ_CM001473_00069,NC_022267_00069,NC_019097_00075,NC_015965_00072,NC_023290_00086,NC_019111_00038,NC_022267_00057,NC_019097_00056	MOBP	KM107848	conjugative	CP024152	0.0104835	Escherichia coli	AA474	AI611	order	Enterobacterales	family	Enterobacteriaceae	order	Enterobacterales	23333216; 30761100; 25987637; 21470454; 29899511; 20851899
PS2C_animalfeces_13:AA336	19	113680	0.47361	344a8b46791ca1b93520b03ef75b9d35	IncFIA,IncFIA,IncFII	000136__AP014877_00014,000136__AP014877_00014,AJ851089	MOBF	CP042601_00097	MPF_F	NC_009837_00049,NC_019094_00068,NC_019037_00027,NC_017054_00096,NC_007675_00027,NC_013437_00116,08-5333_00200,NC_017639_00094,NC_010409_00124	MOBF,MOBF	JX469826,NZ_ALIR01000021	conjugative	CP027377	0.0525139	Escherichia coli	AA336	-	order	Enterobacterales	order	Enterobacterales	order	Enterobacterales	10773089; 25389419; 19897651; 24247128; 20851899; 22511964
PS2C_animalfeces_13:AA374	6	70852	0.482485	94449d58c3235f21073e871741d57f8c	IncHI1B	000138__CP021336_00001	MOBH	CP030285_00102	-	-	-	-	mobilizable	CP021846	0.0275126	Escherichia coli	AA374	-	order	Enterobacterales	order	Enterobacterales	genus	Salmonella	18606786
PS2C_animalfeces_14:AA587	9	49116	0.554952	ec0d4f62096eb14541a19c36855b6efd	IncFIB	000107__CP014778_00094	-	-	-	-	-	-	non-mobilizable	CP025944	0.0468354	Escherichia coli	AA587	-	order	Enterobacterales	order	Enterobacterales	order	Enterobacterales	11254626; 19482926; 15781495; 20851899; 16257053
PS2C_animalfeces_15:AA374	14	82922	0.47898	a121b4e66f396254feda09d2f8d92ae0	IncHI1B	000138__CP021336_00001	-	-	-	-	-	-	non-mobilizable	CP030285	0.0175349	Escherichia coli	AA374	AI354	order	Enterobacterales	order	Enterobacterales	genus	Salmonella	18606786
PS2C_animalfeces_15:AB059	1	4232	0.439036	f81de6469002280279eb34062a77e950	rep_cluster_2358	CP000974_00005	-	-	-	-	MOB_unknown	CP016722	mobilizable	CP028466	0.059819	Escherichia coli	AB059	-	phylum	Pseudomonadota	order	Enterobacterales	phylum	Pseudomonadota	24096417
PS2C_animalfeces_16:AA587	13	70992	0.537779	e607bdc3c77bcca13b6202a0f18bd4d3	IncR,IncY	000204__CP008701_00115,000230__CP009168_00001	-	-	-	-	-	-	non-mobilizable	CP025944	0.0126347	Escherichia coli	AA587	AI812	order	Enterobacterales	order	Enterobacterales	family	Enterobacteriaceae	23711894; 28031198
PS2C_animalfeces_17:AA587	9	62655	0.528753	f95749621c9e01691730831d4fd52d10	IncR,IncY	000204__CP008701_00115,000230__CP009168_00001	-	-	-	-	-	-	non-mobilizable	CP025944	0.0274249	Escherichia coli	AA587	-	order	Enterobacterales	order	Enterobacterales	family	Enterobacteriaceae	23711894; 28031198
PS2C_animalfeces_1:AB716	4	22790	0.509302	fb31a657d42d3669f0be468e52df0a1a	IncX1	000215__KC853434_00019	-	-	-	-	MOBF	NZ_CP016035	mobilizable	MH884649	0.00408721	Salmonella sp.	AB716	AK602	order	Enterobacterales	order	Enterobacterales	family	Enterobacteriaceae	21625636; 22470007
PS2C_animalfeces_1:AB944	1	5428	0.461127	9f22fa8f1be23ffaee8b82e834c44ed4	ColRNAI_rep_cluster_1857	000012__CP000801	-	-	-	-	-	-	non-mobilizable	NC_019054	0.0181313	Escherichia coli	AB944	AK926	order	Enterobacterales	order	Enterobacterales	genus	Klebsiella	23800906; 24777092
PS2C_animalfeces_2:AB716	4	22744	0.508925	a0f2b7c3c928f17250b6088dd8026bb8	IncX1	000215__KC853434_00019	-	-	-	-	MOBF	NZ_CP016035	mobilizable	MH884649	0.00405685	Salmonella sp.	AB716	AK602	order	Enterobacterales	order	Enterobacterales	family	Enterobacteriaceae	21625636; 22470007
PS2C_animalfeces_2:AB944	1	5428	0.46168	7ef26bc3f14157fff51ea22f275445fc	ColRNAI_rep_cluster_1857	000012__CP000801	-	-	-	-	-	-	non-mobilizable	NC_019054	0.0181313	Escherichia coli	AB944	AK926	order	Enterobacterales	order	Enterobacterales	genus	Klebsiella	23800906; 24777092
PS2C_animalfeces_2:AA118	1	5341	0.483617	868b6846c28b528a165200fdca69a8af	rep_cluster_2358	CP000974_00005	-	-	-	-	-	-	non-mobilizable	CP036332	0.0496454	Klebsiella pneumoniae	AA118	-	phylum	Pseudomonadota	order	Enterobacterales	phylum	Pseudomonadota	24096417
PS2C_animalfeces_4:AA998	4	173627	0.461898	a18d05af297a533824ecb5cff1781112	IncFIA	AF250878	MOBH	NC_013365_00169	MPF_F	NC_005211_00030,NC_019360_00278,NC_019360_00256,NC_019360_00255,NC_002305_00120,NC_002305_00127,NC_009981_00239	-	-	conjugative	CP026790	0.0055427	Shigella flexneri 2a	AA998	AJ516	order	Enterobacterales	order	Enterobacterales	order	Enterobacterales	10773089; 25389419; 19897651; 24247128; 20851899; 22511964
PS2C_animalfeces_4:AA376	4	46909	0.46959	55a2785007a964adcd0289b98f41feaf	IncY	000230__CP009168_00001	-	-	-	-	-	-	non-mobilizable	CP032890	0.0164989	Escherichia coli	AA376	AI367	family	Enterobacteriaceae	family	Enterobacteriaceae	genus	Escherichia	28031198
PS2C_animalfeces_4:AB443	1	5549	0.472337	1d42d996a1cc801adcac60c480a8b0c7	rep_cluster_2350	CP041342_00001	MOBP	NC_019076_00002	-	-	MOBP	NZ_CP011417	mobilizable	CP035351	0.0370638	Escherichia coli	AB443	-	multi-phylla	Actinomycetota,Bacillota,Bacteroidota,Pseudomonadota	multi-phylla	Actinomycetota,Bacillota,Bacteroidota,Pseudomonadota	genus	Escherichia	6263753; 17122402; 26802429
PS2C_animalfeces_4:AA579	1	4180	0.487081	5c84b4d5dd32cdd78aa4b3b239c1e488	rep_cluster_1778	001198__NC_010486_00001	MOBQ	NC_011411_00002	-	-	MOBQ,MOBQ	NC_016036,NC_010672	mobilizable	CP033851	0.0198213	Escherichia coli	AA579	AI799	family	Enterobacteriaceae	family	Enterobacteriaceae	-	-	-
PS2C_animalfeces_5:AA176	9	143807	0.502653	d58b8bf28e3dcf76f7a65e7f88735559	IncFIB,IncFIC,rep_cluster_2244	000095__NZ_CP014273_00094,AP001918,CP033091_00053	MOBF	NC_017627_00068	MPF_F	NC_022651_00077,NC_010409_00124,NC_019094_00090,NC_017639_00094,NC_007675_00027,NC_017639_00100,NC_018966_00040,NC_010488_00021,NC_009837_00049,NC_013437_00116,08-5333_00200	MOBF	CP000430	conjugative	CP024140	0.00340187	Escherichia coli	AA176	AH859	order	Enterobacterales	order	Enterobacterales	order	Enterobacterales	11254626; 19482926; 15781495; 20851899; 16257053
PS2C_animalfeces_5:AC509	1	6768	0.482861	83b0c7178eb9dcefd1e02957be22bb9b	rep_cluster_2350	CP035723_00002	MOBP	NC_019076_00002	-	-	MOBP	MF083142	mobilizable	CP018943	4.76906e-05	Escherichia coli	AC509	AL724	multi-phylla	Actinomycetota,Bacillota,Bacteroidota,Pseudomonadota	multi-phylla	Actinomycetota,Bacillota,Bacteroidota,Pseudomonadota	genus	Escherichia	6263753; 17122402; 26802429
PS2C_animalfeces_6:AB716	4	22788	0.509259	800aa7c899e81b7b03547ddf4c1c9393	IncX1	000215__KC853434_00019	-	-	-	-	MOBF	NZ_CP016035	mobilizable	MH884649	0.00408721	Salmonella sp.	AB716	AK602	order	Enterobacterales	order	Enterobacterales	family	Enterobacteriaceae	21625636; 22470007
PS2C_animalfeces_6:AB944	1	5428	0.459654	15119f72b13fe4e41fe7d24fb88ccc2c	ColRNAI_rep_cluster_1857	000012__CP000801	-	-	-	-	-	-	non-mobilizable	NC_019054	0.0181313	Escherichia coli	AB944	AK926	order	Enterobacterales	order	Enterobacterales	genus	Klebsiella	23800906; 24777092
PS2C_animalfeces_6:AA118	1	5341	0.483617	868b6846c28b528a165200fdca69a8af	rep_cluster_2358	CP000974_00005	-	-	-	-	-	-	non-mobilizable	CP036332	0.0496454	Klebsiella pneumoniae	AA118	-	phylum	Pseudomonadota	order	Enterobacterales	phylum	Pseudomonadota	24096417
PS2C_animalfeces_7:AB716	4	23291	0.507621	5f12386512c3910b628a2573f87e55d2	IncX1	000215__KC853434_00019	-	-	-	-	MOBF	NZ_CP016035	mobilizable	MH884649	0.00366686	Salmonella sp.	AB716	AK602	order	Enterobacterales	order	Enterobacterales	family	Enterobacteriaceae	21625636; 22470007
PS2C_animalfeces_7:AB944	1	5428	0.46168	8c0fd75be0e29326347c5af5a333c35b	ColRNAI_rep_cluster_1857	000012__CP000801	-	-	-	-	-	-	non-mobilizable	NC_019054	0.0181313	Escherichia coli	AB944	AK926	order	Enterobacterales	order	Enterobacterales	genus	Klebsiella	23800906; 24777092
PS2C_animalfeces_8:AA295	18	98260	0.477885	1165ed024c7ad31a8120a2addbf6ace1	IncFIB	000095__NZ_CP014273_00094	MOBF	NC_017627_00068	MPF_Unknown	08-5333_00200	-	-	conjugative	CP024137	0.00141786	Escherichia coli	AA295	AI135	order	Enterobacterales	order	Enterobacterales	order	Enterobacterales	11254626; 19482926; 15781495; 20851899; 16257053
PS2C_animalfeces_8:AB713	1	16045	0.455531	234b3e97f6fea15667cfdc28c9ab8b1e	IncX1	000215__KC853434_00019	-	-	-	-	-	-	non-mobilizable	CP034848	0.00774383	Escherichia coli	AB713	AK598	order	Enterobacterales	order	Enterobacterales	family	Enterobacteriaceae	21625636; 22470007
PS2C_animalfeces_8:AB685	1	1672	0.514354	4f65587009b2bdb59ca7f7957751285a	Col(MG828)	NC_008486	-	-	-	-	MOBP,MOB_unknown	NC_002145,CP018359	mobilizable	CP029183	0.000336872	Escherichia coli	AB685	AK564	order	Enterobacterales	order	Enterobacterales	genus	Escherichia	30761100
PS2C_animalfeces_9:AA587	11	71085	0.538341	79195464f25d3764c67d81f9e02f04c0	IncR,IncY	000204__CP008701_00115,000230__CP009168_00001	-	-	-	-	-	-	non-mobilizable	CP025944	0.0125405	Escherichia coli	AA587	AI812	order	Enterobacterales	order	Enterobacterales	family	Enterobacteriaceae	23711894; 28031198
PS2C_environment_1:AA295	19	96352	0.477862	ed26f819b0b2ec9e3ff278ee71a7d2c7	IncFIB	000095__NZ_CP014273_00094	MOBF	NC_017627_00068	MPF_Unknown	08-5333_00200	-	-	conjugative	CP024137	0.00075568	Escherichia coli	AA295	AI135	order	Enterobacterales	order	Enterobacterales	order	Enterobacterales	11254626; 19482926; 15781495; 20851899; 16257053
PS2C_environment_1:AB713	1	16044	0.455622	2274b72ed874b410552f295548f3aba6	IncX1	000215__KC853434_00019	-	-	-	-	-	-	non-mobilizable	CP034848	0.00774383	Escherichia coli	AB713	AK598	order	Enterobacterales	order	Enterobacterales	family	Enterobacteriaceae	21625636; 22470007
PS2C_environment_1:AB685	1	1672	0.519139	0225a48b6fd8c61ac2c5cb28a4389551	Col(MG828)	NC_008486	-	-	-	-	MOBP,MOB_unknown	NC_002145,CP018359	mobilizable	CP029183	0.000336872	Escherichia coli	AB685	AK564	order	Enterobacterales	order	Enterobacterales	genus	Escherichia	30761100
PS2C_environment_4:AA374	14	83128	0.478924	47acdc7caa9aa6f0143e8661a55b6de8	IncHI1B	000138__CP021336_00001	-	-	-	-	-	-	non-mobilizable	CP030285	0.017653	Escherichia coli	AA374	AI354	order	Enterobacterales	order	Enterobacterales	genus	Salmonella	18606786
PS2C_environment_4:AB059	1	4232	0.438563	ade7dc65c4b279ca150ffacdc9213fe7	rep_cluster_2358	CP000974_00005	-	-	-	-	MOB_unknown	CP016722	mobilizable	CP028466	0.059819	Escherichia coli	AB059	-	phylum	Pseudomonadota	order	Enterobacterales	phylum	Pseudomonadota	24096417
PS2P_animalfeces_1:AA295	18	92951	0.481211	ec844c8a615f6b569e62c42711af0b0a	IncFIB	000095__NZ_CP014273_00094	MOBF	NC_017627_00068	MPF_Unknown	08-5333_00200	-	-	conjugative	CP024137	0.00277069	Escherichia coli	AA295	AI135	order	Enterobacterales	order	Enterobacterales	order	Enterobacterales	11254626; 19482926; 15781495; 20851899; 16257053
PS2P_animalfeces_1:AB713	1	13574	0.45484	202ff3126c23c58cd702dc4090f0f0dd	IncX1	000215__KC853434_00019	-	-	-	-	-	-	non-mobilizable	CP034848	0.00420918	Escherichia coli	AB713	AK598	order	Enterobacterales	order	Enterobacterales	family	Enterobacteriaceae	21625636; 22470007
PS2P_animalfeces_1:AB685	1	1672	0.511364	fc0628bcfe9683c784b15fe54ea6e432	Col(MG828)	NC_008486	-	-	-	-	MOBP,MOB_unknown	NC_002145,CP018359	mobilizable	CP029183	0.000336872	Escherichia coli	AB685	AK564	order	Enterobacterales	order	Enterobacterales	genus	Escherichia	30761100
PS3C_animalfeces_12:AA179	6	158535	0.50317	610f90067daf22d681dbb25d641fe00b	IncFIB,IncFIC,IncFII	000095__NZ_CP014273_00094,AP001918,KF954760	MOBF,MOBP	NC_017627_00068,NC_021819_00066	MPF_F	NC_009837_00049,NC_010488_00021,NC_018966_00040,NC_017639_00100,NC_007675_00027,NC_017639_00094,NC_019094_00090,NC_010409_00124,NC_019037_00043,NC_022651_00077,NC_013437_00116,08-5333_00200	-	-	conjugative	CP022166	0.00227104	Escherichia coli	AA179	AH868	order	Enterobacterales	order	Enterobacterales	order	Enterobacterales	11254626; 19482926; 28842132; 15781495; 20851899; 16257053
PS3C_animalfeces_12:AC509	1	6768	0.485225	d5dbff98cd776d041e56a12e6a937bf7	rep_cluster_2350	CP035723_00002	MOBP	NC_019076_00002	-	-	MOBP	MF083142	mobilizable	CP018943	0.000191626	Escherichia coli	AC509	AL724	multi-phylla	Actinomycetota,Bacillota,Bacteroidota,Pseudomonadota	multi-phylla	Actinomycetota,Bacillota,Bacteroidota,Pseudomonadota	genus	Escherichia	6263753; 17122402; 26802429
PS3C_animalfeces_2:AE928	1	48891	0.527745	b7e46ef299a287f3646ec02038368192	IncFIA,IncFIC	000136__AP014877_00014,AY458016	MOBF	NC_022333_00006	MPF_F	NZ_AGTD01000004_00104,NC_021871_00015,NC_022333_00014,NZ_AGTD01000004_00099,NC_021817_00023,NZ_AGTD01000004_00096,NZ_AGTD01000004_00093,NZ_AGTD01000004_00091,NC_021871_00033,NC_007635_00031,NC_009790_00086,NC_021817_00013,NZ_AGTD01000004_00094	-	-	conjugative	CP025918	0.0487413	Escherichia coli	AE928	-	order	Enterobacterales	order	Enterobacterales	-	-	-
PS3C_animalfeces_8:AA179	6	162245	0.50396	09ea50bcada92e665faf24ab771b863e	IncFIB,IncFIC,IncFII	000095__NZ_CP014273_00094,AP001918,KF954760	MOBF,MOBP	NC_017627_00068,NC_021819_00066	MPF_F	NC_022651_00077,NC_010409_00124,NC_019094_00090,NC_017639_00094,NC_007675_00027,NC_017639_00100,NC_018966_00040,NC_010488_00021,NC_009837_00049,NC_013437_00116,08-5333_00200	-	-	conjugative	CP022166	0.00205363	Escherichia coli	AA179	AH868	order	Enterobacterales	order	Enterobacterales	order	Enterobacterales	11254626; 19482926; 28842132; 15781495; 20851899; 16257053
PS3C_animalfeces_8:AC509	1	6768	0.482713	3e3e31feb180e9d1f0e996ea39f3484d	rep_cluster_2350	CP035723_00002	MOBP	NC_019076_00002	-	-	MOBP	MF083142	mobilizable	CP018943	0.000191626	Escherichia coli	AC509	AL724	multi-phylla	Actinomycetota,Bacillota,Bacteroidota,Pseudomonadota	multi-phylla	Actinomycetota,Bacillota,Bacteroidota,Pseudomonadota	genus	Escherichia	6263753; 17122402; 26802429
PS1P_humofeces_1:AA172	1	131358	0.521476	fcbc2b3c0ff0cd19ad3912315c4c07fa	IncFIA,IncFIB,IncFII,IncFII	000136__AP014877_00014,000096__NC_019117_00097,AJ851089,KF954760	MOBF,MOBP	NC_017627_00068,NC_021819_00066	MPF_F	NC_008460_00107,NC_010719_00097,NC_008460_00097,NC_017639_00100,NC_007675_00027,NC_017639_00094,NC_019094_00090,NC_010409_00124,NC_019037_00043,NC_022651_00077,NC_013437_00116,08-5333_00200	MOBF	NZ_CM001473	conjugative	CP023854	0.014871	Escherichia coli	AA172	AH832	family	Enterobacteriaceae	family	Enterobacteriaceae	-	-	-
PS1T_humoskin_9	2	5339831	0.5066	638916732867ee1ed75f2845080d55cf	IncFIA,IncFIB,IncFIC,rep_cluster_2313	CP030197_00001,000101__NZ_CP012345_00042,AY458016,CP025980_00001	MOBF	NC_017627_00068	MPF_F	NC_009837_00049,NC_010488_00021,NC_018966_00040,NC_017639_00100,NC_007675_00027,NC_017639_00094,NC_019094_00090,NC_010409_00124,NC_019037_00043,NC_022651_00077,NC_013437_00116,08-5333_00200	-	-	conjugative	-	1	-	-	-	order	Enterobacterales	order	Enterobacterales	order	Enterobacterales	10773089; 11254626; 25389419; 19482926; 19897651; 28842132; 15781495; 24247128; 20851899; 22511964; 16257053
PS2C_animalfeces_12:AA374	1	95218	0.503728	85c1cd2c231930b0db1a99fb05f5e284	IncHI1B	000138__CP021336_00001	MOBH	CP030285_00102	-	-	-	-	mobilizable	CP034735	0.028588	Escherichia coli	AA374	-	order	Enterobacterales	order	Enterobacterales	genus	Salmonella	18606786
PS2C_animalfeces_12:AA474	2	88718	0.500609	ef3b112a1ea1453b048ce5e4d6c48a05	IncI-gamma/K1	MG764547	MOBP	NC_019097	MPF_I	NC_019097_00056,NC_022267_00057,NC_019111_00038,NC_023290_00086,NC_015965_00072,NC_019097_00075,NC_022267_00069,NZ_CM001473_00069,NC_019097_00085	MOBP	KM107848	conjugative	CP024152	0.00442466	Escherichia coli	AA474	AI611	order	Enterobacterales	family	Enterobacteriaceae	order	Enterobacterales	23333216; 30761100; 25987637; 21470454; 29899511; 20851899
PS2C_animalfeces_12:AA336	1	64401	0.512896	96857bcf4ce08000a9479609f3688471	IncFIA,IncFII	000136__AP014877_00014,LS992172_00069	MOBF	NC_017627_00068	MPF_F	NC_022651_00077,NC_010409_00124,NC_019094_00090,NC_017639_00094,NC_007675_00027,NC_017054_00096,NC_019037_00027,NC_019094_00068,NC_009837_00049,NC_013437_00116,08-5333_00200	MOBF	NZ_ALIR01000021	conjugative	CP027377	0.0317837	Escherichia coli	AA336	-	family	Enterobacteriaceae	family	Enterobacteriaceae	-	-	-
PS2C_animalfeces_3:AA374	2	138282	0.483505	9ea65dfd7199793513be0f7d1d5ba675	IncHI1B,IncHI1B	JX182975,000138__CP021336_00001	MOBH,MOBP	CP030285_00102,NC_021819_00066	-	-	-	-	mobilizable	CP042894	0.0256472	Escherichia coli	AA374	-	genus	Escherichia	genus	Escherichia	-	-	-
PS2C_animalfeces_3:AF218	1	29386	0.46124	41abf5cc934e3de5f63cfddccc9f285c	rep_cluster_312	001623__NC_020920_00001	MOBP	NZ_CM000957_00016	MPF_T	NC_020920_00020,NC_020920_00017,NZ_CM000957_00028,NZ_CM000957_00030,NC_020920_00011,NC_020920_00010	-	-	conjugative	CP037907	0.0010072	Escherichia coli	AF218	AP141	order	Enterobacterales	order	Enterobacterales	-	-	-
PS3T_animalfeces_2:AA594	1	110454	0.521059	8d64292e607d8dec39503071676968aa	IncFIA,IncFIC	000136__AP014877_00014,AY458016	MOBF,MOBP	NC_017627_00068,NC_021819_00066	MPF_F	NC_022651_00077,NC_010409_00124,NC_019094_00090,NC_017639_00094,NC_007675_00027,NC_017639_00100,NC_018966_00040,NC_010488_00021,NC_009837_00049,NC_013437_00116,08-5333_00200	MOBF	CP000430	conjugative	CP019261	0.0204789	Escherichia coli	AA594	AI821	genus	Escherichia	genus	Escherichia	-	-	-
PS3T_animalfeces_2:AA811	3	76442	0.481555	e9866a8827037ca1e4d9faf37715c196	IncFIA,IncFIB,IncX1	AF250878,000107__CP014778_00094,000215__KC853434_00019	-	-	-	-	MOBF	NZ_CP013834	mobilizable	CP038140	0.0245258	Escherichia coli	AA811	AJ175	family	Enterobacteriaceae	family	Enterobacteriaceae	-	-	-
PS3T_animalfeces_2:AA155	1	6715	0.455547	b99f0483d69da67d2724382732b580e7	rep_cluster_2350	CP041342_00001	MOBP,MOBP	NC_017321_00002,NC_019076_00002	-	-	MOBP	NZ_CP016585	mobilizable	CP031924	0.000508006	Escherichia coli O26:H11	AA155	AH798	multi-phylla	Actinomycetota,Bacillota,Bacteroidota,Pseudomonadota	multi-phylla	Actinomycetota,Bacillota,Bacteroidota,Pseudomonadota	genus	Escherichia	6263753; 17122402; 26802429
PS3T_animalfeces_2:AA524	1	4657	0.523513	aac820b2b081b5edc5a90864aac3d83b	ColRNAI_rep_cluster_1987	CP041116_00002	MOBP	NC_013090_00004	-	-	MOB_unknown	CP016722	mobilizable	CP032884	0.00408721	Escherichia coli	AA524	AI703	multi-phylla	Actinomycetota,Pseudomonadota	multi-phylla	Actinomycetota,Pseudomonadota	-	-	-
PS3T_animalfeces_2:AA579	1	4072	0.497299	688940a10039eb94d1c85b375b59540b	rep_cluster_1778	001201__CP010878_00001	MOBQ	NC_011411_00002	-	-	MOBQ,MOBQ	NC_010672,NC_002126	mobilizable	CP041450	0.00614558	Escherichia coli	AA579	AI801	family	Enterobacteriaceae	family	Enterobacteriaceae	-	-	-

## Sheet: Table S9
Strain	Pet café	Host	ST	Phlyogroup	Lineage	Assembly Level	Chromosome Size (bp)	ARGs Located on chromosome	Plasmid 1 Size (bp)	Plasmid 1 replicon	Predicted mobility	ARGs Located on plasmid1	Plasmid 2 Size (bp)	Plasmid 2 replicon	Predicted mobility	ARGs Located on plasmid2	Plasmid 3 Size (bp)	Plasmid 3 replicon	Predicted mobility	ARGs Located on plasmid3
PS1P_humofeces_1	Pet café 1	Human	69	D		complete	5111814	/	131358	IncFIB, IncFII	conjugative	tet(B), dfrA14, mph(A)
PS1T_humoskin_9	Pet café 1	Human	328	B1		complete	5201711	/	138120	IncFIB	conjugative	strB, strA, sul2, tet(A), dfrA14
PS2C_animalfeces_12	Pet café 2	Pig	5871	Unknown		complete	4981695	/	95218	p0111	mobilizable	dfrA14, sul2, strA, strB, blaTEM-1B, tet(A), floR, qnrS1	87534	IncI1	conjugative	/	64401	IncFII	conjugative	/
PS2C_animalfeces_3	Pet café 2	Cat	58	Unknown		complete	4621854	/	136837	IncHI1, p0111	mobilizable	dfrA14, qnrS1, tet(A)	29386	/	conjugative	blaTEM-106
PS3T_animalfeces_2	Pet café 3	Cat	641	B1		complete	4787395	/	110454	IncFII	conjugative	aac(3)-IId, blaLAP-2, qnrS1, tet(X4), floR, sul2	72274	IncFIB(K), IncX1, IncFIA(HI1)	mobilizable	aadA2, sul3, blaTEM-1B
